# Supplementary material for: T-cell activation decreases miRNA-15a/16 levels to promote MEK1–ERK1/2–Elk1 signaling and proliferative capacity
Source: J Biol Chem. 2022 Jan 25;298(3):101634. doi: 10.1016/j.jbc.2022.101634 (PMC8861121; doi:10.1016/j.jbc.2022.101634)
Supplement: Supplemental Table S1 [file mmc1.xlsx]

## Sheet: Sheet1
									Limma (Dox vs NoDox)
UniprotID	Peptides	Razor + unique peptides	Unique peptides	Sequence coverage [%]	Unique + razor sequence coverage [%]	Unique sequence coverage [%]	MS/MS count	Symbol	logFC	P.Value	adj.P.Val
Q91VB8	10	10	8	71.8	71.8	65.5	85	haemaglobin alpha 2	-2.06209	5.19175e-08	0.000345043
P19437	3	3	3	12.7	12.7	12.7	3	Ms4a1	-1.53269	1.789e-07	0.000478275
A8DUK4	14	14	12	95.2	95.2	88.4	200	Hbbt1	-2.0972	3.21934e-07	0.000478275
O55042	6	6	5	46.4	46.4	40	7	Snca	-1.27909	3.51678e-07	0.000478275
P15327	3	3	3	15.4	15.4	15.4	7	Bpgm	-1.18184	8.87576e-07	0.00084269
A0A075B5V1	2	1	1	29.6	19.4	19.4	3	Ighv1-31	-1.20818	1.17226e-06	0.000860229
P04919	4	4	4	3.7	3.7	3.7	5	Slc4a1	-1.35758	1.22973e-06	0.000860229
A0A075B5R8	1	1	1	18.8	18.8	18.8	1	Ighv11-2	-2.03277	1.7841e-06	0.00107792
P01679	1	1	1	16.8	16.8	16.8	1	NA	-2.09755	6.20357e-05	0.0113361
Q545D8	1	1	1	5.4	5.4	5.4	1	Prg2	-1.18648	8.22816e-05	0.011635
Q9R111	1	1	1	5.1	5.1	5.1	1	Gda	-1.1148	0.000415654	0.0251131
X5J5F0	2	1	1	18.8	8.9	8.9	2	Ighv1-81	-1.03525	0.000498869	0.0263976
A0A075B5R5	2	1	1	32.8	13.8	13.8	1	Ighv4-1	-1.29277	0.00875656	0.0898496
Q30KN7	1	1	1	15.1	15.1	15.1	2	Defb26	1.80952	0.0424497	0.18805
P00920	7	7	7	41.5	41.5	41.5	26	Ca2	-0.846696	3.59822e-07	0.000478275
P21981	2	2	2	3.1	3.1	3.1	4	Tgm2	-0.720533	8.61317e-07	0.00084269
P14434	3	3	3	13.7	13.7	13.7	5	H2-Aa	-0.774421	1.29436e-06	0.000860229
P32037	3	3	3	5.3	5.3	5.3	3	Slc2a3	-0.65152	2.76623e-06	0.00153203
Q61790	8	8	8	22.6	22.6	22.6	14	Lag3	0.715954	3.02255e-06	0.00154522
Q78YY6	6	6	6	36.2	36.2	36.2	7	Dnajc15	0.595773	4.5826e-06	0.00217542
P48025	2	1	1	2.7	1.4	1.4	1	Syk	-0.978242	5.91787e-06	0.00257566
P35991	1	1	1	2.1	2.1	2.1	2	Btk	-0.490903	6.20081e-06	0.00257566
Q9WUR9	5	5	5	34.5	34.5	34.5	7	Ak4	-0.478794	7.26067e-06	0.0028385
P57787	5	5	5	10.4	10.4	10.4	11	Slc16a3	-0.595722	8.32994e-06	0.00306466
Q9CPX4	10	10	10	68.9	68.9	68.9	34	Ftl1	-0.556878	8.76143e-06	0.00306466
Q923D2	6	6	6	50	50	50	11	Blvrb	-0.541943	1.36428e-05	0.0045335
P04441	7	7	7	23.7	23.7	23.7	19	Cd74	-0.646656	1.51373e-05	0.0047906
Q9D154	5	5	5	11.9	11.9	11.9	7	Serpinb1a	-0.520003	1.94158e-05	0.00573669
P13634	5	5	5	19.2	19.2	19.2	10	Ca1	-0.487864	1.98531e-05	0.00573669
D3Z4E0	3	3	3	6.9	6.9	6.9	3	Il4i1	-0.521746	2.11196e-05	0.00584838
P15533	7	7	7	15.7	15.7	15.7	8	Trim30a	-0.495477	2.57335e-05	0.00684098
A3RL32	5	5	5	36.1	36.1	36.1	6	Ifng	-0.459678	2.88792e-05	0.00714138
Q9CYH5	1	1	1	2.3	2.3	2.3	1	Gfod2	-0.918799	2.90125e-05	0.00714138
Q31607	2	2	2	15.7	15.7	15.7	3	H2-DMa	-0.437888	3.06064e-05	0.00726465
P03921	4	4	4	6.6	6.6	6.6	7	Mtnd5	-0.595165	3.18055e-05	0.00728894
Q58E61	5	5	0	13.6	13.6	0	9	Igh	-0.809109	4.53337e-05	0.0100058
P05063	9	4	4	21.2	14.9	14.9	4	Aldoc	-0.353494	4.66716e-05	0.0100058
P0DN34	1	1	1	19.3	19.3	19.3	3	NA	-0.509208	5.09157e-05	0.0105745
Q80Y84	15	15	13	10.9	10.9	9.1	19	Kdm5b	-0.367419	5.30332e-05	0.0106325
Q07797	6	6	6	12.8	12.8	12.8	9	Lgals3bp	-0.460032	5.43946e-05	0.0106325
Q80U16	7	7	7	7	7	7	14	Fam65b	-0.384745	5.71097e-05	0.0108443
Q9CQ54	6	6	6	40	40	40	11	Ndufc2	-0.328656	6.48961e-05	0.0113361
Q8BLN5	7	7	7	12	12	12	10	Lss	0.405819	6.66142e-05	0.0113361
Q3TRM8	3	1	1	3.9	1.1	1.1	1	Hk3	-0.628086	6.77382e-05	0.0113361
B2RTL5	3	2	1	8.4	6.8	3.4	1	Aldh1a7	-0.572991	7.04797e-05	0.0113361
Q5NBU8	4	4	4	16.1	16.1	16.1	9	Xaf1	-0.540797	7.31696e-05	0.0113361
Q9DBB5	2	2	2	6.8	6.8	6.8	2	Eif4e3	-0.463676	7.32004e-05	0.0113361
Q8CIV2	2	2	2	3.8	3.8	3.8	2	Tmem259	-0.37189	7.4513e-05	0.0113361
Q9CXZ1	5	5	5	31.4	31.4	31.4	14	Ndufs4	-0.312961	7.50506e-05	0.0113361
Q9D2L9	1	1	1	2.6	2.6	2.6	1	Fam111a	0.537153	7.85403e-05	0.0114255
Q9ER80	2	2	2	6.4	6.4	6.4	2	Rtp4	-0.84131	7.90809e-05	0.0114255
P19536	7	7	7	43	43	43	32	Cox5b	-0.358467	8.52509e-05	0.0118037
P22935	8	8	8	62.3	62.3	62.3	16	Crabp2	0.365462	9.07574e-05	0.0123097
W0TGY1	2	2	2	4.6	4.6	4.6	3	ND4	-0.542666	9.77031e-05	0.0128773
P09528	7	7	7	48.9	48.9	48.9	24	Fth1	-0.307305	0.000100139	0.0128773
Q8CFE6	2	2	2	7.3	7.3	7.3	2	Slc38a2	0.309393	0.0001017	0.0128773
Q5F2I8	1	1	1	16	16	16	1	IgG1 TS1 VH	-0.645391	0.000102693	0.0128773
B1ARD8	3	2	2	3.1	1.8	1.8	2	Slfn8	-0.365351	0.000107439	0.0132229
Q61205	5	5	5	27.2	27.2	27.2	8	Pafah1b3	-0.327007	0.000112773	0.0135593
P17665	1	1	1	14.3	14.3	14.3	6	Cox7c	-0.638266	0.000114252	0.0135593
P97783	1	1	1	15.6	15.6	15.6	1	Mllt11	0.511663	0.000118512	0.013818
Q4FK39	7	7	7	33.1	33.1	33.1	10	Isg20	-0.483285	0.000121836	0.0139607
P16330	19	18	18	47.9	46.2	46.2	38	Cnp	-0.304929	0.000126525	0.0140973
Q9DC70	4	4	4	17.4	17.4	17.4	7	Ndufs7	-0.294372	0.00012727	0.0140973
Q99J87	5	4	4	7.8	6.8	6.8	6	Dhx58	-0.54598	0.000149616	0.0163008
Q61823	14	14	14	35	35	35	29	Pdcd4	-0.411549	0.000155877	0.0164766
Q9QXJ2	8	8	8	9.2	9.2	9.2	11	Stat2	-0.608873	0.000158555	0.0164766
Q9QY24	11	11	11	35.3	35.3	35.3	32	Zbp1	-0.297465	0.000161867	0.0164766
O55234	8	8	8	36.4	36.4	36.4	15	Psmb5	0.286439	0.000163712	0.0164766
Q8C9E8	3	3	3	13.1	13.1	13.1	7	Fam26f	-0.424742	0.000165791	0.0164766
Q4V9Z4	3	1	0	10.9	4.6	0	2	Igh	-0.776629	0.000170188	0.0164766
Q8K0C1	1	1	1	2.1	2.1	2.1	1	Ipo13	0.473123	0.000170931	0.0164766
Q8R5F7	6	6	6	5.8	5.8	5.8	7	Ifih1	-0.305266	0.000173996	0.0164766
Q2KHI9	1	1	1	1.1	1.1	1.1	1	Mcm9	0.396413	0.000176128	0.0164766
Q8C5Q4	8	8	8	19.8	19.8	19.8	13	Grsf1	0.286446	0.000177294	0.0164766
Q01237	5	5	5	6.8	6.8	6.8	6	Hmgcr	0.300309	0.0001785	0.0164766
Q3UDK1	7	7	7	12.8	12.8	12.8	7	Trafd1	-0.437053	0.000191526	0.0174367
P24472	2	2	2	7.2	7.2	7.2	2	Gsta4	-0.372106	0.000195004	0.0175135
Q8CIH5	7	7	7	7.3	7.3	7.3	9	Plcg2	-0.470397	0.000198233	0.0175661
Q8K2V4	5	2	1	12.7	4.1	2.2	4	Iigp1b	-0.319932	0.000210232	0.0183842
Q923X4	1	1	1	12.2	12.2	12.2	1	Glrx2	0.388105	0.000215086	0.0185644
E9PV38	4	4	4	8.4	8.4	8.4	8	Ces2g	-0.460291	0.000218033	0.0185775
Q8VI93	16	16	16	17.9	17.9	17.9	33	Oas3	-0.432541	0.000225295	0.0189533
Q9D1R1	2	2	2	10.4	10.4	10.4	3	Tmem126b	-0.569338	0.000231427	0.0190317
A0A0M3HEP3	4	4	4	19.4	19.4	19.4	6	Lias	0.38595	0.000231954	0.0190317
Q60790	11	11	10	13.7	13.7	12.8	16	Rasa3	-0.377421	0.000238449	0.019326
Q8BT07	4	4	4	10.2	10.2	10.2	4	Cep55	0.474689	0.000250748	0.020078
Q8BG60	3	3	3	9.3	9.3	9.3	5	Txnip	-0.368413	0.000255079	0.0201816
Q9Z1X9	4	4	4	6.4	6.4	6.4	5	Cdc45	0.32796	0.00026554	0.0206672
Q6ZWY3	2	2	2	25	25	25	17	Rps27l	0.294915	0.000271596	0.0206672
Q8R0W6	2	2	2	13.1	13.1	13.1	2	Ndfip1	0.331788	0.000272749	0.0206672
Q8BV49	19	19	19	51.2	51.2	51.2	78	Pyhin1	-0.362616	0.000274413	0.0206672
Q920A7	11	9	9	15.3	12.9	12.9	13	Afg3l1	0.258986	0.000276765	0.0206672
Q2EMV9	37	37	37	23.4	23.4	23.4	58	Parp14	-0.282901	0.000289	0.0213411
E9PXF7	2	2	1	4	4	2.3	3	Gm14446	-0.823812	0.000300671	0.021813
G5E814	1	1	1	7.7	7.7	7.7	6	Ndufa11	-0.468002	0.000302717	0.021813
Q3UIR3	14	14	14	24.3	24.3	24.3	27	Dtx3l	-0.302913	0.000305825	0.021813
F8VQG4	2	2	2	6.3	6.3	6.3	4	H2-T24	-0.381857	0.000308519	0.021813
P28656	11	11	10	38.1	38.1	35.5	73	Nap1l1	0.247356	0.000317937	0.0222078
P03930	2	2	2	34.3	34.3	34.3	6	Mtatp8	-0.306106	0.000320787	0.0222078
Q5SVP2	11	1	1	13.7	1.5	1.5	1	9930111J21Rik2	-0.386038	0.000325576	0.0222398
Q8BHL5	8	6	6	15.3	12.7	12.7	9	Elmo2	-0.346781	0.000329722	0.0222398
Q6DID7	3	3	3	5.4	5.4	5.4	4	Wls	-0.407645	0.000331288	0.0222398
Q9DCJ1	3	3	3	12.6	12.6	12.6	3	Mlst8	0.341716	0.000343098	0.0228023
Q99M03	1	1	1	5.5	5.5	5.5	1	Rwdd2b	0.340323	0.000353411	0.0232552
P56873	3	3	3	32.7	32.7	32.7	9	Sssca1	0.267312	0.000368897	0.0239563
Q6KAN1	23	23	21	39.3	39.3	38.1	63	Gbp7	-0.355519	0.000371276	0.0239563
Q64345	6	6	6	16.1	16.1	16.1	10	Ifit3	-0.381816	0.000376317	0.0240415
P49290	4	4	3	4.9	4.9	3.8	4	Epx	-0.622971	0.000379831	0.0240415
Q8BTS3	19	11	2	28.4	19.2	3.4	23	Gbp9	-0.245024	0.000393238	0.0245453
Q91ZE0	6	6	6	13.8	13.8	13.8	11	Tmlhe	-0.242624	0.000395177	0.0245453
Q64282	8	8	7	20.5	20.5	18.1	21	Ifit1	-0.461376	0.000402854	0.0247884
E9QAN9	10	4	4	12.1	5.1	5.1	8	Ifi203	-0.306394	0.00040655	0.0247884
Q7TMF3	7	7	7	54.5	54.5	54.5	16	Ndufa12	-0.347309	0.000431287	0.0257954
Q9WU79	3	3	3	5.7	5.7	5.7	4	Prodh	0.243711	0.000436501	0.0257954
Q8BMK4	7	7	7	13.7	13.7	13.7	10	Ckap4	-0.257244	0.000445064	0.0257954
F7B276	1	1	1	4.1	4.1	4.1	3	Habp2	-0.26025	0.000450034	0.0257954
Q8BUY5	2	2	2	9.8	9.8	9.8	4	Timmdc1	0.243752	0.000450048	0.0257954
Q4VA93	13	13	11	22.5	22.5	18	22	Prkca	0.242899	0.00045115	0.0257954
G3UZV2	1	1	1	2.3	2.3	2.3	1	Gm4955	-0.355553	0.00045795	0.0257954
Q9CQT7	2	2	2	10.1	10.1	10.1	3	Desi1	0.326351	0.000466467	0.0257954
Q8VD62	5	5	5	17.8	17.8	17.8	11	Bles03	-0.235392	0.000467767	0.0257954
Q08297	2	2	2	5.3	5.3	5.3	2	Rad51	0.279355	0.000468549	0.0257954
Q80W22	1	1	1	5	5	5	1	Thnsl2	-0.323382	0.000469643	0.0257954
P24527	33	33	33	55.3	55.3	55.3	137	Lta4h	-0.235688	0.000476067	0.025934
Q0GNC1	7	7	7	7.1	7.1	7.1	7	Inf2	-0.276271	0.000480281	0.0259508
Q8VCG1	8	8	8	48	48	48	27	Dut	0.315979	0.000492808	0.0263976
Q3U6T2	4	4	4	11.3	11.3	11.3	9	Naga	-0.328485	0.000500466	0.0263976
Q9CQI6	12	12	12	75.4	75.4	75.4	67	Cotl1	-0.254029	0.000515682	0.0267662
Q3U4X8	26	26	26	31.4	31.4	31.4	51	Lig1	0.231192	0.000517326	0.0267662
Q8C0L0	5	5	5	12.5	12.5	12.5	10	Tmx4	-0.225107	0.000519536	0.0267662
Q3U108	5	5	5	11.5	11.5	11.5	6	Arid5a	-0.255882	0.000533889	0.0267966
Q3UUQ7	1	1	1	0.9	0.9	0.9	1	Pgap1	-0.414989	0.000543388	0.0267966
Q9CQT0	2	2	2	8.4	8.4	8.4	3	Thg1l	0.297997	0.000544686	0.0267966
Q8K1L2	2	2	2	8.8	8.8	8.8	3	Spin4	0.308921	0.000545109	0.0267966
Q9Z248	3	3	3	8.1	8.1	8.1	8	Aebp2	0.233134	0.000548736	0.0267966
Q9CR68	11	11	11	47.8	47.8	47.8	36	Uqcrfs1	-0.223999	0.000550033	0.0267966
Q61107	12	10	10	23.2	21.9	21.9	21	Gbp4	-0.232482	0.000555198	0.0267966
P31938	10	4	4	24.7	9.7	9.7	8	Map2k1	-0.247451	0.000555332	0.0267966
Q6GTM0	5	5	5	12.8	12.8	12.8	7	Ifit2	-0.417643	0.000556414	0.0267966
E9PYI1	1	1	1	3.1	3.1	3.1	2	Zfp568	0.469859	0.000562301	0.0268853
P18052	5	5	3	6.4	6.4	4.3	6	Ptpra	-0.354856	0.000585768	0.0278073
Q3U7K7	11	11	11	29.2	29.2	29.2	15	Trim21	-0.248652	0.000596683	0.0279748
Q9CY02	2	2	2	30.4	30.4	30.4	2	Ahsp	-0.526349	0.000602004	0.0279748
P05627	2	1	1	6.6	4.2	4.2	1	Jun	-0.442297	0.000602997	0.0279748
P17809	4	4	4	6.9	6.9	6.9	5	Slc2a1	-0.361671	0.000606134	0.0279748
Q61112	4	4	4	10.5	10.5	10.5	5	Sdf4	0.267749	0.000635043	0.0291069
Q9D3W4	4	4	4	22.5	22.5	22.5	5	Gpn3	0.258649	0.000645205	0.029234
Q64442	3	3	3	11.8	11.8	11.8	3	Sord	-0.299959	0.000649806	0.029234
Q9WVG9	3	3	3	5.3	5.3	5.3	4	Msl3	-0.276449	0.00065734	0.029234
Q4QQM4	1	1	1	5.3	5.3	5.3	2	Trp53i11	-0.304534	0.000657736	0.029234
Q7TQ39	8	2	2	15.7	4.1	4.1	4	gag	0.339799	0.000659809	0.029234
Q9R0E1	2	2	2	3.4	3.4	3.4	2	Plod3	0.387695	0.000666716	0.0293443
Q80UL9	6	6	6	19.5	19.5	19.5	6	Amica1	-0.263306	0.000672991	0.0294256
Q91VY5	2	2	2	2.1	2.1	2.1	2	Kdm4b	-0.362776	0.000681632	0.0296087
Q9JHE7	2	2	2	7.9	7.9	7.9	5	Tssc4	0.302333	0.000694218	0.0297914
P97329	3	3	3	4.2	4.2	4.2	3	Kif20a	0.309935	0.000705716	0.0297914
Q9D8Y7	4	4	4	23.4	23.4	23.4	10	Tnfaip8l2	-0.20861	0.000712591	0.0297914
Q8BGZ2	1	1	1	3.3	3.3	3.3	2	Fam168a	0.360037	0.000714044	0.0297914
A0A075B5T2	1	1	1	13.6	13.6	13.6	1	Ighv6-3	-0.520262	0.000727217	0.0297914
P07309	3	3	3	21.1	21.1	21.1	4	Ttr	-0.240064	0.000730425	0.0297914
Q8R164	8	8	8	33	33	33	20	Bphl	-0.337606	0.000732002	0.0297914
A0JNY3	14	14	14	24.2	24.2	24.2	27	Gphn	0.289335	0.000738426	0.0297914
A0A2I3BRX9	7	7	7	2.7	2.7	2.7	10	Ralgapa1	-0.498175	0.000740067	0.0297914
Q9CQZ6	2	2	2	17.3	17.3	17.3	7	Ndufb3	-0.30396	0.000743875	0.0297914
Q99LE1	7	7	7	39.6	39.6	39.6	9	Rilpl2	0.230406	0.000745579	0.0297914
P00405	6	6	6	30.8	30.8	30.8	21	Mtco2	-0.470302	0.00074665	0.0297914
Q69Z37	4	4	4	3.1	3.1	3.1	5	Samd9l	-0.31217	0.000748302	0.0297914
P16125	13	12	12	37.7	34.1	34.1	38	Ldhb	-0.248889	0.000748595	0.0297914
Q6Q899	27	27	27	30.2	30.2	30.2	47	Ddx58	-0.250076	0.000762843	0.0299881
F2Z4B3	2	2	2	41.4	41.4	41.4	2	Cdk2ap1	0.567183	0.00076512	0.0299881
O35368	10	6	0	22.1	15	0	16	Ifi203	-0.348316	0.000770466	0.0299881
Q8VHL8	14	14	14	17.8	17.8	17.8	34	Arhgap4	-0.251466	0.000771586	0.0299881
Q99K85	20	20	20	63	63	63	60	Psat1	0.240163	0.000785431	0.0303487
Q7TPD2	2	2	2	6.6	6.6	6.6	2	Fam185a	0.375559	0.000810015	0.0311177
Q8K136	3	3	3	17	17	17	7	Scnm1	0.257024	0.000815927	0.0311647
Q9QUJ7	19	19	18	32.6	32.6	31.1	36	Acsl4	0.230442	0.000823094	0.0312588
P83940	4	4	4	47.3	47.3	47.3	8	Tceb1	0.294894	0.000830915	0.0313765
Q9CQS5	6	6	6	12.4	12.4	12.4	9	Riok2	0.277723	0.000871365	0.032686
Q61093	1	1	1	1.4	1.4	1.4	1	Cybb	-0.505863	0.000875429	0.032686
Q9CQV1	6	6	6	38.4	38.4	38.4	12	Pam16	0.338254	0.000888033	0.0329713
Q3UFB2	7	7	7	16.7	16.7	16.7	13	Znhit6	0.227811	0.00092886	0.0342956
Q9JJI8	5	5	5	48.6	48.6	48.6	35	Rpl38	0.242325	0.000951092	0.0348141
P23249	25	25	25	33	33	33	52	Mov10	-0.412335	0.00095581	0.0348141
P11440	7	5	5	28.3	21.9	21.9	6	Cdk1	0.279568	0.000958617	0.0348141
Q99LY9	5	5	5	48.1	48.1	48.1	9	Ndufs5	-0.344	0.000967648	0.034951
Q9CPQ1	5	5	5	52.6	52.6	52.6	16	Cox6c	-0.24309	0.000979522	0.0351887
Q8BP47	24	24	24	45.3	45.3	45.3	67	Nars	0.21259	0.000986978	0.0352659
A2MY50	3	2	2	27.2	15.8	15.8	5	Igkv1-135	-0.591851	0.00100161	0.0355972
Q91Y74	2	2	2	6	6	6	2	St3gal4	-0.559957	0.00102958	0.036233
G3X908	2	2	2	14.1	14.1	14.1	3	Dctd	0.296403	0.0010304	0.036233
Q7TN29	9	9	9	22	22	22	22	Smap2	-0.216026	0.00105627	0.0369472
Q99K94	39	1	1	55.5	1.3	1.3	3	Stat1	-0.343393	0.00107711	0.0374789
Q3UGS9	4	4	4	8	8	8	6	Clpb	0.29533	0.00110233	0.0381566
Q6A028	7	7	7	14.9	14.9	14.9	9	Swap70	-0.358332	0.00111161	0.0382785
Q9DBK7	7	7	7	8.3	8.3	8.3	8	Uba7	-0.289972	0.00111782	0.0382941
P25206	38	38	38	54.7	54.7	54.7	126	Mcm3	0.191013	0.00113469	0.0385349
Q9D927	4	4	4	20.6	20.6	20.6	9	1810009N02Rik	-0.321307	0.0011365	0.0385349
Q61024	9	9	9	17.1	17.1	17.1	17	Asns	0.370315	0.00114225	0.0385349
Q62293	18	18	8	45.5	45.5	24.1	61	Tgtp1	-0.241488	0.00116093	0.0389674
Q9DC69	12	12	12	35.5	35.5	35.5	31	Ndufa9	-0.34953	0.00117016	0.0390401
Q8C1A3	3	3	3	8.6	8.6	8.6	4	Mtrr	0.242995	0.00117485	0.0390401
Q60677	3	3	3	2.5	2.5	2.5	4	Itgae	-0.210313	0.00120463	0.0398251
Q91YN5	11	10	10	28.5	26.1	26.1	12	Uap1	0.23385	0.00121518	0.0398251
Q80U38	3	3	3	4.8	4.8	4.8	3	Khnyn	-0.33806	0.00121645	0.0398251
Q7TQI7	3	2	2	2.5	1.7	1.7	2	Abtb2	-0.236502	0.00124422	0.0405012
P49717	37	37	36	51.2	51.2	50.3	82	Mcm4	0.219019	0.00124942	0.0405012
Q8BUN5	5	3	3	13.4	7.8	7.8	6	Smad3	-0.224234	0.00125985	0.0405012
Q6P2L6	16	16	16	14.1	14.1	14.1	26	Whsc1l1	-0.249704	0.00126683	0.0405012
Q9Z0L8	7	7	7	27.1	27.1	27.1	14	Ggh	-0.303039	0.00126794	0.0405012
P50431	21	20	20	45.6	45.6	45.6	58	Shmt1	0.235243	0.00127366	0.0405012
Q8R3J4	1	1	1	3.6	3.6	3.6	1	Mterf3	0.423617	0.00128401	0.0405629
Q7TSG3	1	1	1	2.4	2.4	2.4	1	Fbxo5	0.241806	0.00129157	0.0405629
Q9D2V7	26	26	26	35.8	35.8	35.8	61	Coro7	-0.197955	0.00129391	0.0405629
Q8C050	5	4	4	8.8	7.8	7.8	9	Rps6ka5	-0.229173	0.00130653	0.0407662
P07742	20	20	20	31.1	31.1	31.1	41	Rrm1	0.21767	0.00132613	0.0411843
P11247	4	3	3	7.4	6.3	6.3	3	Mpo	-0.371634	0.00133301	0.0412055
Q99PM9	7	7	6	32.2	32.2	29.1	13	Uck2	0.19838	0.00134645	0.0412237
Q8BWM0	11	11	11	35.7	35.7	35.7	21	Ptges2	0.20117	0.00135022	0.0412237
A0A2I3BRM6	8	1	1	70.9	15.4	15.4	9	NA	0.449885	0.00135221	0.0412237
Q922X9	5	5	5	8.7	8.7	8.7	7	Prmt7	0.195393	0.00137612	0.0417612
L7N1X8	24	24	1	35.8	35.8	1.5	47	Gbp6	-0.219556	0.00139284	0.0420765
Q99PP6	3	3	3	6.8	6.8	6.8	3	Trim34a	-0.399957	0.00140889	0.0422691
Q64518	27	21	18	28.4	23	21.5	61	Atp2a3	-0.215066	0.00141194	0.0422691
Q8BHX1	10	10	10	38.1	38.1	38.1	13	Haus1	0.215334	0.00143765	0.0428457
Q9EQ15	2	2	2	7.1	7.1	7.1	2	Gnb1l	0.22126	0.00147032	0.0434665
Q8K248	3	3	3	18.1	18.1	18.1	4	Hpdl	0.458081	0.00147156	0.0434665
Q3TAD0	9	9	1	13	13	1.2	12	Il12rb1	0.227338	0.00148252	0.0435965
Q9CQ37	3	2	2	15.7	12.3	12.3	2	Ube2t	0.334443	0.0014895	0.043609
O89086	5	5	5	39.9	39.9	39.9	15	Rbm3	0.430148	0.00150604	0.0436688
Q80T69	5	5	5	7	7	7	5	Rsbn1	-0.244395	0.00150948	0.0436688
Q811U4	2	2	2	2.2	2.2	2.2	2	Mfn1	-0.45309	0.00151401	0.0436688
Q920Q8	11	11	11	18.5	18.5	18.5	23	Ivns1abp	0.217799	0.00151783	0.0436688
O70566	5	5	5	3.7	3.7	3.7	7	Diaph2	-0.247295	0.00154131	0.0441532
P97370	10	10	10	50.4	50.4	50.4	41	Atp1b3	0.257412	0.00158464	0.0450444
P62911	10	10	10	53.3	53.3	53.3	53	Rpl32	0.194833	0.00158597	0.0450444
Q9JK91	13	13	13	24.5	24.5	24.5	18	Mlh1	0.207884	0.00159662	0.0451538
Q9QYI3	29	29	29	61.7	61.7	61.7	61	Dnajc7	0.184799	0.00161282	0.0454187
Q8R2L5	2	2	2	10.5	10.5	10.5	2	Mrps18c	0.210427	0.00163738	0.0457641
P33611	7	7	7	17.5	17.5	17.5	17	Pola2	0.263506	0.00163886	0.0457641
O70469	7	7	7	18.7	18.7	18.7	9	Dok2	-0.200529	0.00166416	0.0462762
B2RWQ7	3	3	3	6.3	6.3	6.3	4	Arsb	-0.261668	0.00168383	0.0463025
Q8K2T1	6	6	6	20.1	20.1	20.1	10	Nmral1	0.217891	0.00168457	0.0463025
Q9JKB3	8	6	2	40.2	32.4	8	15	Ybx3	0.263008	0.00168601	0.0463025
P24288	7	7	7	18.4	18.4	18.4	12	Bcat1	0.320172	0.00175788	0.0479588
Q8CHW4	11	11	11	18.3	18.3	18.3	24	Eif2b5	0.204519	0.00176246	0.0479588
Q3ULY1	12	10	2	15	13.2	2.6	13	Gm12185	-0.255293	0.00177231	0.0479588
Q8R2Q8	3	3	3	12.2	12.2	12.2	5	Bst2	-0.262128	0.00177533	0.0479588
Q91V08	3	3	3	20.3	20.3	20.3	7	Clec2d	-0.374546	0.0017824	0.0479588
E9Q414	2	2	2	0.3	0.3	0.3	2	Apob	0.295081	0.00181012	0.0485084
Q8BYK4	2	2	2	5.1	5.1	5.1	4	Rdh12	-0.410905	0.00182864	0.0486236
Q8VEH6	5	5	5	17.3	17.3	17.3	9	Cbwd1	0.267582	0.00183588	0.0486236
Q9JHP7	3	3	3	7.6	7.6	7.6	5	Kdelc1	0.2222	0.00184336	0.0486236
Q5ND34	4	4	4	2.3	2.3	2.3	5	Wdr81	-0.290705	0.00184701	0.0486236
Q9WTP7	13	13	13	59	59	59	35	Ak3	-0.196431	0.00185596	0.0486236
Q9D0A0	1	1	1	2	2	2	2	Det1	-0.375532	0.00185832	0.0486236
P42682	1	1	1	2.7	2.7	2.7	1	Txk	-0.350579	0.00187993	0.0487175
Q9JJU8	4	4	4	44.7	44.7	44.7	7	Sh3bgrl	0.361676	0.0018959	0.0487175
Q8BJ64	4	4	4	7.2	7.2	7.2	8	Chdh	-0.361803	0.00190788	0.0487175
P07724	2	2	2	4.1	4.1	4.1	3	Alb	-0.2893	0.00191104	0.0487175
A0A140T8N0	1	1	1	17.9	17.9	17.9	1	Gm5571	-0.440025	0.00191136	0.0487175
Q9Z2Q5	6	6	6	29.1	29.1	29.1	20	Mrpl40	0.195242	0.00192522	0.0487175
O70251	12	10	10	64	58.7	58.7	85	Eef1b	0.215186	0.00192653	0.0487175
Q9JJA4	13	13	13	36.6	36.6	36.6	30	Wdr12	0.237292	0.00193712	0.0487175
Q91W87	1	1	1	2.2	2.2	2.2	1	Cyp2d22	-0.216231	0.00195024	0.0487175
E9Q555	112	112	112	23.5	23.5	23.5	192	Rnf213	-0.368341	0.00195068	0.0487175
Q9JKX6	8	8	8	47.2	47.2	47.2	20	Nudt5	0.231379	0.0019533	0.0487175
Q3KNJ2	2	2	2	12.5	12.5	12.5	2	Nhej1	-0.249195	0.00195546	0.0487175
Q9JJ11	5	5	5	11.6	11.6	11.6	7	Tacc3	0.253308	0.00196292	0.0487175
Q99KR3	9	9	9	36.5	36.5	36.5	14	Lactb2	0.239848	0.00196453	0.0487175
Q9D8C4	6	6	6	31.5	31.5	31.5	12	Ifi35	-0.215929	0.00199043	0.0491762
Q9CYP7	2	2	2	4.7	4.7	4.7	2	Sesn3	0.299128	0.00200875	0.049445
Q6DFZ1	24	24	24	16.1	16.1	16.1	36	Gbf1	-0.196585	0.00206138	0.0503176
Q9CQW2	6	2	2	43	8.6	8.6	7	Arl8b	0.235292	0.00206458	0.0503176
Q9CQS2	3	3	3	62.5	62.5	62.5	4	Nop10	0.314382	0.00206956	0.0503176
P25444	17	17	17	57.7	57.7	57.7	115	Rps2	0.201658	0.00207755	0.0503176
Q8BGZ3	2	2	2	3.5	3.5	3.5	2	Dcaf12	0.382165	0.00208205	0.0503176
Q9CQA5	7	7	7	28.9	28.9	28.9	14	Med4	0.210239	0.00211361	0.0508037
Q8VCS6	1	1	1	10.6	10.6	10.6	2	Med9	0.467651	0.00212033	0.0508037
Q8BVU5	8	8	8	24.3	24.3	24.3	15	Nudt9	0.21254	0.00213429	0.0508037
Q9QXT1	2	2	2	12.1	12.1	12.1	2	Dapp1	-0.239934	0.00214457	0.0508037
E9Q9Y2	16	1	0	16.7	1.6	0	1	Ncor1	0.33556	0.00214996	0.0508037
Q8K4G5	15	15	15	19.3	19.3	19.3	35	Ablim1	-0.236971	0.00216043	0.0508037
A0A0J9YTR2	2	2	2	25.3	25.3	25.3	3	NA	0.311821	0.00216452	0.0508037
Q8BZ03	13	13	9	19.9	19.9	13.8	15	Prkd2	-0.266604	0.0021695	0.0508037
P00520	2	2	1	2	2	0.7	2	Abl1	-0.233258	0.00218109	0.0508037
Q8VE91	3	3	3	8.1	8.1	8.1	3	Fam134b	0.283596	0.00218388	0.0508037
A0A2I3BS49	5	5	5	33.5	33.5	33.5	14	Timm23	0.235752	0.00220479	0.0508037
Q8C7H1	1	1	1	2.7	2.7	2.7	1	Mmaa	-0.443374	0.00220519	0.0508037
P15379	4	4	4	7.1	7.1	7.1	12	Cd44	0.23343	0.0022171	0.0508037
Q8CAS9	18	18	18	22.7	22.7	22.7	28	Parp9	-0.254903	0.00221796	0.0508037
Q9DC29	1	1	1	1	1	1	2	Abcb6	0.328191	0.00223102	0.0508037
Q8BYW1	19	19	19	32.1	32.1	32.1	32	Arhgap25	-0.190269	0.00223207	0.0508037
P06745	22	22	8	36.6	36.6	15.1	101	Gpi	-0.18422	0.00223212	0.0508037
Q8CFI2	3	2	2	11.1	7.7	7.7	3	Cdc34	0.207555	0.0022587	0.0510227
Q3U0P5	3	3	3	7	7	7	3	Entpd6	0.353086	0.00226283	0.0510227
Q63836	6	6	6	18	18	18	8	Selenbp2	-0.344789	0.00226477	0.0510227
Q8BGS3	1	1	1	3	3	3	1	Zkscan1	0.226529	0.00230024	0.0515359
Q5U4D8	1	1	1	2.1	2.1	2.1	1	Slc5a6	0.19928	0.00231237	0.0515359
O89114	3	3	3	12.1	12.1	12.1	3	Dnajb5	0.216983	0.00231601	0.0515359
A0A5F8MPN7	6	6	6	18	18	18	7	Qtrtd1	0.195041	0.00231857	0.0515359
Q8C6I2	2	2	2	15.2	15.2	15.2	3	Sdhaf2	0.250431	0.00237333	0.0525772
O35955	8	8	8	36.3	36.3	36.3	27	Psmb10	-0.181464	0.00240986	0.0527704
Q61419	6	6	6	13.5	13.5	13.5	7	Cmah	-0.220747	0.00242159	0.0527704
Q8BZ98	13	2	2	14.7	2.7	2.7	5	Dnm3	-0.232411	0.00243545	0.0527704
Q99P81	3	3	3	4.6	4.6	4.6	4	Abcg3	-0.332315	0.00243557	0.0527704
D3Z7I5	2	2	2	15.1	15.1	15.1	2	Rad51ap1	-0.416173	0.00244233	0.0527704
Q6NXH8	1	1	1	2.5	2.5	2.5	1	Mettl25	0.380489	0.00244255	0.0527704
Q8R1K4	3	3	3	7.9	7.9	7.9	3	Phykpl	0.209199	0.00244805	0.0527704
Q8R060	2	2	2	3.9	3.9	3.9	2	Zwilch	0.291817	0.00244886	0.0527704
Q8CBA2	9	9	9	11.8	11.8	11.8	15	Slfn5	-0.246202	0.00245706	0.0527704
P47993	5	5	5	33.3	33.3	33.3	11	Xcl1	-0.202411	0.00246531	0.0527704
Q6ZPR1	2	2	2	4.1	4.1	4.1	3	Cfap97	0.2735	0.00247761	0.0527704
Q9CQJ2	3	3	3	11.7	11.7	11.7	3	Pih1d1	0.197038	0.00248589	0.0527704
P97302	3	3	3	3.9	3.9	3.9	3	Bach1	-0.264198	0.00248611	0.0527704
Q91VD9	32	32	32	56.9	56.9	56.9	79	Ndufs1	-0.167957	0.00249321	0.0527704
Q5NCY0	10	10	10	9.7	9.7	9.7	15	Kdm6b	-0.29881	0.00251066	0.0528695
E9Q8T1	3	2	2	1.5	1.3	1.3	3	Tacc2	0.327813	0.00251381	0.0528695
Q9QZ85	15	15	10	41.2	41.2	27.4	24	Iigp1	-0.258175	0.00252627	0.0529639
P62855	4	4	4	40	40	40	37	Rps26	0.224743	0.00254698	0.053008
Q64337	4	4	4	20.6	20.6	20.6	19	Sqstm1	0.292824	0.00255282	0.053008
P21460	1	1	1	7.9	7.9	7.9	3	Cst3	0.240946	0.00255383	0.053008
P40124	27	27	27	67.7	67.7	67.7	155	Cap1	-0.180266	0.00256027	0.053008
Q8BY71	8	8	8	31.2	31.2	31.2	28	Hat1	0.284843	0.00258117	0.0532747
P0C8B4	2	2	2	30.6	30.6	30.6	3	Gm20604	-0.428832	0.00259238	0.0533403
Q3U2S4	7	7	7	17.7	17.7	17.7	14	Otud5	0.25546	0.00261126	0.0534828
Q8BU33	6	6	6	16.3	16.3	16.3	13	Ilvbl	-0.184699	0.00261746	0.0534828
Q9Z0M5	7	7	7	14.1	14.1	14.1	17	Lipa	-0.220233	0.00262344	0.0534828
Q9CXT7	2	2	2	10.2	10.2	10.2	2	Tmem192	-0.240802	0.0026715	0.054296
Q3UD82	3	3	3	4	4	4	3	Parp8	-0.43712	0.00268416	0.0543869
P37217	6	6	6	30.7	30.7	30.7	11	Cd69	0.243354	0.00269297	0.0543996
O55098	28	28	27	31.2	31.2	30.2	68	Stk10	-0.187236	0.00272849	0.0548988
Q66JV6	6	6	6	18.7	18.7	18.7	7	Orc6	0.207063	0.0027342	0.0548988
Q9R0Q4	7	6	6	28.8	24.3	24.3	11	Morf4l2	0.230559	0.00278155	0.0556813
Q9CS74	9	9	9	17.6	17.6	17.6	14	Ecd	0.22923	0.00283134	0.0563096
Q3U6K8	12	1	0	54.4	3.9	0	19	Vdac1	0.231605	0.00283448	0.0563096
Q6ZQ73	5	4	4	5.1	4.5	4.5	4	Cand2	-0.252107	0.00284217	0.0563096
Q80WV3	1	1	1	2.6	2.6	2.6	1	Chst2	0.40179	0.00285522	0.0563096
P97452	17	17	17	35	35	35	32	Bop1	0.199088	0.00285826	0.0563096
Q9D1R2	7	7	7	26.5	26.5	26.5	14	Kti12	0.233917	0.00286893	0.0563096
P97311	36	36	36	47.4	47.4	47.4	89	Mcm6	0.194139	0.00287225	0.0563096
Q9Z1S0	2	2	2	2.3	2.3	2.3	3	Bub1b	0.260398	0.00289614	0.0564835
Q5SVD0	1	1	1	8.3	8.3	8.3	1	Fam101b	-0.241208	0.00289812	0.0564835
Q8BIW9	3	3	3	5.4	5.4	5.4	3	Chtf18	0.188516	0.0029072	0.0564949
P14115	6	6	6	35.1	35.1	35.1	32	Rpl27a	0.167593	0.00296686	0.0574862
P70290	8	8	8	26.2	26.2	26.2	15	Mpp1	-0.181449	0.00301982	0.0582183
Q8BIA4	2	2	2	4.3	4.3	4.3	2	Fbxw8	0.372882	0.00303705	0.0582183
Q3TCJ7	33	1	0	56.1	1.8	0	5	Samhd1	-0.23174	0.00303801	0.0582183
Q9CZJ6	2	2	2	12.3	12.3	12.3	2	Mis18a	0.382077	0.00303969	0.0582183
P70302	13	13	12	18.8	18.8	16.5	25	Stim1	-0.16715	0.00305515	0.0582213
Q9ER72	34	34	2	40.1	40.1	2.8	67	Cars	0.218753	0.00306384	0.0582213
P09411	31	31	25	81.1	81.1	71.2	230	Pgk1	-0.212455	0.00307208	0.0582213
Q8CG76	8	8	8	22.3	22.3	22.3	14	Akr7a2	0.209105	0.00307506	0.0582213
O70311	11	8	8	23.8	17.8	17.8	17	Nmt2	0.175774	0.00309334	0.0582213
Q9WVF7	15	15	15	8.5	8.5	8.5	18	Pole	0.178948	0.00309784	0.0582213
Q922H9	3	3	3	7.3	7.3	7.3	3	Znf330	0.277989	0.00311486	0.0582213
Q3TXR9	13	13	13	22.6	22.6	22.6	22	Hexb	-0.203411	0.00311781	0.0582213
Q8K0Q5	5	5	5	8.6	8.6	8.6	6	Arhgap18	-0.183194	0.00311869	0.0582213
Q9D1G2	5	5	5	22.9	22.9	22.9	9	Pmvk	0.222662	0.0031537	0.05871
Q8JZK9	13	13	12	30.8	30.8	28.3	35	Hmgcs1	0.255062	0.00316863	0.0587817
Q9CQQ7	12	12	12	38.3	38.3	38.3	40	Atp5f1	-0.171768	0.00319242	0.0587817
Q9EST3	7	7	7	8.2	8.2	8.2	15	Eif4enif1	0.23554	0.00319259	0.0587817
E9Q7L6	1	1	1	4.2	4.2	4.2	1	Foxn2	0.419137	0.00319293	0.0587817
P35294	2	2	2	10.1	10.1	10.1	2	Rab19	-0.309016	0.00320959	0.05879
Q8VC34	4	4	4	8.1	8.1	8.1	5	Rpap2	0.288821	0.00321107	0.05879
P38647	43	42	42	60.1	60.1	60.1	184	Hspa9	0.185491	0.0032283	0.0588234
Q3UFR4	8	8	8	16.8	16.8	16.8	31	Slc1a5	0.218911	0.0032306	0.0588234
Q62084	3	3	3	34.7	34.7	34.7	5	Ppp1r14b	0.316785	0.00329081	0.0595136
P26645	1	1	1	6.1	6.1	6.1	2	Marcks	-0.300596	0.0033049	0.0595136
P0DP28	10	10	10	67.8	67.8	67.8	74	Calm1	-0.212428	0.00331373	0.0595136
Q9DBM2	7	7	7	11	11	11	11	Ehhadh	-0.192061	0.00331694	0.0595136
Q3TZW5	5	5	5	12	12	12	5	Zfp280b	0.284532	0.00331911	0.0595136
A0A2I3BPW9	7	7	7	10.7	10.7	10.7	9	Dlgap5	0.18913	0.00332379	0.0595136
Q3THG9	9	9	9	31.1	31.1	31.1	15	Aarsd1	0.166475	0.00333382	0.0595136
P10107	5	4	4	19.1	17.1	17.1	4	Anxa1	-0.224572	0.00335679	0.0595136
P19467	2	2	2	3.5	3.5	3.5	2	Muc13	-0.237379	0.00337155	0.0595136
Q8CD15	10	10	10	27.7	27.7	27.7	18	Mina	0.173147	0.00337249	0.0595136
Q5F1Z8	6	6	6	29.5	29.5	29.5	24	Gm2a	-0.285696	0.00337781	0.0595136
Q60848	17	17	17	22.9	22.9	22.9	36	Hells	0.228235	0.00339571	0.0595136
Q60676	13	13	13	34.5	34.5	34.5	29	Ppp5c	0.211455	0.0034045	0.0595136
P63276	11	11	11	63	63	63	76	Rps17	0.200999	0.00340454	0.0595136
O08550	9	9	9	3.9	3.9	3.9	16	Kmt2b	-0.16374	0.00340805	0.0595136
P08003	34	34	34	51.3	51.3	51.3	120	Pdia4	-0.1789	0.00341178	0.0595136
Q04447	14	14	14	50.7	50.7	50.7	26	Ckb	-0.240943	0.00346986	0.0601437
Q9ERE3	2	2	2	4.8	4.8	4.8	3	Sgk3	-0.189963	0.00347301	0.0601437
Q99LC3	10	10	10	28.5	28.5	28.5	29	Ndufa10	-0.261607	0.00347505	0.0601437
Q8CDG3	15	15	15	13.9	13.9	13.9	28	Vcpip1	-0.206298	0.00354673	0.0612248
Q8BY46	5	5	5	8.4	8.4	8.4	7	Znf574	-0.17504	0.00360029	0.0617603
Q03963	4	4	4	9.1	9.1	9.1	5	Eif2ak2	-0.258258	0.00360521	0.0617603
P14152	16	16	16	45.5	45.5	45.5	144	Mdh1	-0.201412	0.00360563	0.0617603
O54918	2	2	2	11.7	11.7	11.7	2	Bcl2l11	-0.318916	0.00363884	0.062169
O54785	4	4	4	9.2	9.2	9.2	6	Limk2	-0.207285	0.0036548	0.0622238
P24270	18	18	18	37.2	37.2	37.2	29	Cat	-0.183701	0.00367921	0.0622238
G3UW85	5	5	1	48	48	16.3	14	Erh	0.251048	0.00368186	0.0622238
Q8BJL1	1	1	1	1.2	1.2	1.2	1	Fbxo30	-0.350044	0.00368525	0.0622238
Q8BHZ0	6	4	4	25.4	18.6	18.6	8	Fam49a	-0.181941	0.00370292	0.0622238
O88736	2	2	2	8.1	8.1	8.1	2	Hsd17b7	0.529882	0.00370347	0.0622238
B1AWG4	1	1	1	0.5	0.5	0.5	1	Lrrc37a	-0.357675	0.00370877	0.0622238
Q3TBW2	3	3	3	15.6	15.6	15.6	6	Mrpl10	0.377122	0.00371844	0.0622238
A6X919	4	4	4	7.4	7.4	7.4	7	Dpy19l1	-0.229007	0.00373262	0.0622238
Q8BSM7	1	1	1	1.6	1.6	1.6	1	Slc43a1	-0.457485	0.00374837	0.0622238
Q9WU62	3	3	3	6.6	6.6	6.6	6	Incenp	0.26662	0.00375777	0.0622238
Q61881	30	30	30	46.7	46.7	46.7	99	Mcm7	0.241419	0.00376033	0.0622238
Q6PFR5	5	5	5	20.6	20.6	20.6	10	Tra2a	0.265321	0.00376376	0.0622238
J3QQ49	2	2	2	1.5	1.5	1.5	3	Nlrc3	-0.229011	0.00382525	0.0630834
Q9Z1Z2	17	17	17	61.1	61.1	61.1	43	Strap	0.162952	0.00384915	0.0633131
Q3UA06	5	5	5	13.4	13.4	13.4	5	Trip13	0.23202	0.00385823	0.0633131
Q5XF89	1	1	1	0.8	0.8	0.8	1	Atp13a3	0.531348	0.00388848	0.0636523
Q91W90	12	12	12	31.4	31.4	31.4	38	Txndc5	-0.172762	0.00394151	0.0643285
Q9ERZ0	2	2	2	4.8	4.8	4.8	2	Hemgn	-0.197558	0.00395342	0.0643285
Q9DB15	8	8	8	46.8	46.8	46.8	28	Mrpl12	0.18749	0.00395883	0.0643285
O89050	9	9	9	17	17	17	12	Mkln1	0.204422	0.00399038	0.0644619
Q99N48	2	2	2	3.6	3.6	3.6	7	Sytl3	-0.253907	0.00399804	0.0644619
D3YYT1	19	19	19	37.5	37.5	37.5	40	Glyr1	-0.200404	0.00400241	0.0644619
Q9ER64	2	1	1	3.4	2.1	2.1	1	Osbpl5	-0.181924	0.00401925	0.0644619
Q9R233	14	14	14	35.9	35.9	35.9	58	Tapbp	-0.180467	0.00402323	0.0644619
Q99LS1	2	2	2	8.8	8.8	8.8	2	Mmadhc	0.152701	0.00403852	0.0644619
Q6PFH3	2	2	2	6.7	6.7	6.7	2	Dcaf15	0.166508	0.00404455	0.0644619
Q3UHX9	8	8	8	27.3	27.3	27.3	18	D2Wsu81e	0.270226	0.00405183	0.0644619
Q8K0D5	21	21	21	29.8	29.8	29.8	46	Gfm1	0.177029	0.00406077	0.0644619
Q9DAP7	3	2	2	25.2	21.3	21.3	2	Asf1b	0.699835	0.00406403	0.0644619
Q9ES97	2	2	2	1.3	1.3	1.3	3	Rtn3	0.208572	0.00409314	0.0644776
Q9Z2D1	3	3	3	4	4	4	3	Mtmr2	-0.358087	0.00409378	0.0644776
Q3TL26	4	4	4	14.4	14.4	14.4	4	Tfb2m	0.195317	0.00409412	0.0644776
Q9D0F1	4	4	4	5.6	5.6	5.6	4	Ndc80	0.222709	0.00413483	0.064767
Q3UIW3	4	4	4	8.7	8.7	8.7	8	Lamp2	-0.17169	0.00414039	0.064767
P51410	12	12	12	62	62	62	74	Rpl9	0.176792	0.00414173	0.064767
Q3ULJ0	11	11	10	29.9	29.9	27.9	17	Gpd1l	-0.164862	0.00415968	0.0648531
Q3UV70	5	5	5	12.5	12.5	12.5	6	Pdp1	-0.156231	0.00416676	0.0648531
O54839	8	8	6	13.3	13.3	11.2	19	Eomes	-0.177466	0.00418137	0.0649025
Q61937	16	16	2	56.8	56.8	13	285	Npm1	0.205362	0.00418946	0.0649025
Q9ERS5	10	10	10	21.4	21.4	21.4	16	Plekha2	-0.161686	0.00420481	0.0649887
Q78YP7	1	1	1	6.9	6.9	6.9	1	Ssna1	0.276065	0.00425285	0.0655788
Q9DBX6	2	2	2	3.4	3.4	3.4	3	Cyp2s1	-0.230019	0.00426874	0.0656296
Q8CGC4	5	5	5	16.4	16.4	16.4	8	Lsm14b	0.185759	0.0042759	0.0656296
Q8BZA9	4	4	4	21.2	21.2	21.2	6	Tigar	0.188649	0.00431764	0.0660291
Q9D2X8	1	1	1	5.9	5.9	5.9	1	Gm29394	0.295617	0.00433244	0.0660291
F8VPJ6	5	5	5	3.8	3.8	3.8	5	Rfx7	0.234818	0.00434474	0.0660291
Q8BVQ5	14	14	14	38.1	38.1	38.1	27	Ppme1	-0.18479	0.00435101	0.0660291
P16546	116	116	116	54.6	54.6	54.6	256	Sptan1	-0.169593	0.0043516	0.0660291
Q80VP1	6	6	6	20.7	20.7	20.7	9	Epn1	0.158107	0.00439387	0.0661825
P70236	6	4	4	17.4	12.6	12.6	7	Map2k6	-0.258665	0.00440771	0.0661825
P61600	4	4	4	25.3	25.3	25.3	9	Naa20	0.156201	0.00440833	0.0661825
Q8CIL4	7	7	7	29.2	29.2	29.2	14	2810004N23Rik	0.236696	0.00441683	0.0661825
Q99J62	18	18	18	44.2	44.2	44.2	37	Rfc4	0.16537	0.00441801	0.0661825
Q62523	13	13	13	32.8	32.8	32.8	45	Zyx	-0.210273	0.00443295	0.0661825
O35972	5	5	1	49.3	49.3	10.3	11	Mrpl23	0.257622	0.00444833	0.0661825
Q9Z0Z3	2	2	2	5.7	5.7	5.7	2	Skp2	0.266746	0.00444921	0.0661825
Q8VDI1	2	2	2	6.7	6.7	6.7	5	Epsti1	-0.584136	0.00445133	0.0661825
Q9CQ69	6	6	6	41.5	41.5	41.5	16	Uqcrq	-0.269071	0.00449353	0.0665077
Q9WUA3	29	29	26	44	44	39.3	93	Pfkp	-0.152233	0.00449605	0.0665077
Q80Y98	4	4	4	8.6	8.6	8.6	4	Ddhd2	0.206626	0.00450323	0.0665077
B1AUN2	16	16	16	38.1	38.1	38.1	38	Eif2b3	0.208367	0.00452953	0.0666345
P62960	14	14	9	53.4	53.4	36.6	86	Ybx1	0.263795	0.00454393	0.0666345
O35657	3	3	3	10.8	10.8	10.8	4	Neu1	0.223686	0.00454631	0.0666345
Q9JI11	25	25	18	52.2	52.2	37.4	82	Stk4	-0.161699	0.00457036	0.0666345
Q6DIC0	24	9	9	16.8	7.1	7.1	16	Smarca2	-0.201584	0.00457257	0.0666345
Q923A2	5	5	5	9.9	9.9	9.9	8	Spdl1	0.305386	0.00458112	0.0666345
Q9D2C6	2	2	2	13.2	13.2	13.2	2	Polr3h	0.193092	0.004582	0.0666345
Q9D8M7	8	8	8	21.1	21.1	21.1	17	Phf10	0.267629	0.00459819	0.0667239
P07356	17	17	17	45.1	45.1	45.1	35	Anxa2	-0.151706	0.00462288	0.0667438
Q8VE22	8	8	8	46.3	46.3	46.3	20	Mrps23	0.148627	0.00463161	0.0667438
Q8BGS0	5	5	5	26	26	26	21	Mak16	0.28007	0.0046466	0.0667438
P70677	9	9	9	28.5	28.5	28.5	18	Casp3	0.236077	0.00466927	0.0667438
Q64127	9	8	8	10.2	9.3	9.3	9	Trim24	-0.509614	0.00467819	0.0667438
Q9D1I6	2	2	2	20	20	20	2	Mrpl14	0.175657	0.0046793	0.0667438
Q8R5A0	1	1	1	2.5	2.5	2.5	1	Smyd2	0.216122	0.00469389	0.0667438
Q3TYX3	6	6	6	21.2	21.2	21.2	8	Smyd5	0.196595	0.00470769	0.0667438
P13439	22	22	22	51.8	51.8	51.8	43	Umps	0.157559	0.00471004	0.0667438
Q6ZQ58	40	40	40	47.1	47.1	47.1	105	Larp1	0.153021	0.00471467	0.0667438
Q9CQC9	7	3	3	37.4	23.2	23.2	10	Sar1b	0.21625	0.00471793	0.0667438
E0CXT7	9	1	1	44.6	3.3	3.3	1	Cpsf4	-0.527976	0.00472007	0.0667438
P33610	12	12	12	23.4	23.4	23.4	20	Prim2	0.1508	0.00474729	0.0669554
Q63844	12	9	9	27.4	18.4	18.4	14	Mapk3	-0.217693	0.00475519	0.0669554
Q8K1Y2	6	3	2	9.4	6.2	4.5	3	Prkd3	-0.179031	0.00476725	0.066982
Q8VEJ4	11	11	11	36.1	36.1	36.1	26	Nle1	0.158036	0.00477723	0.066982
Q8C156	7	7	7	10.5	10.5	10.5	9	Ncaph	0.198131	0.00478976	0.0670162
Q6ZWZ6	9	9	9	71.2	71.2	71.2	100	Rps12	0.187254	0.00486303	0.0678687
Q923G2	6	6	6	58	58	58	20	Polr2h	0.196415	0.00487111	0.0678687
Q9CYZ2	11	11	11	49.5	49.5	49.5	39	Tpd52l2	0.176306	0.00490198	0.0681559
Q8BWT1	18	18	18	66	66	66	74	Acaa2	-0.239787	0.00491641	0.0681894
P41155	2	2	2	8.2	8.2	8.2	5	Ltb	-0.264637	0.00492491	0.0681894
Q8BGQ7	33	33	33	38.2	38.2	38.2	85	Aars	0.171421	0.00493702	0.068215
Q9D7Z3	8	8	8	23.2	23.2	23.2	13	Nol7	0.228189	0.00495774	0.0683592
Q68G58	2	2	2	5.2	5.2	5.2	2	Apex2	0.191228	0.00497848	0.0684482
Q8K1A0	3	3	3	13.9	13.9	13.9	6	Mettl5	0.175214	0.00498479	0.0684482
Q62261	95	95	69	45.7	45.7	33.8	242	Sptbn1	-0.166821	0.00500611	0.0684639
E9Q1V9	15	1	1	32.6	1.8	1.8	1	Camk2d	-0.218808	0.00501335	0.0684639
P48455	3	3	3	7.6	7.6	7.6	5	Ppp3cc	-0.160093	0.0050213	0.0684639
Q9CZN7	25	25	24	57.5	57.5	57.5	126	Shmt2	0.178496	0.00502714	0.0684639
Q9D0S9	4	4	4	17.8	17.8	17.8	6	Hint2	-0.184991	0.00508048	0.0690488
P97492	13	13	13	31.3	31.3	31.3	20	Rgs14	-0.163233	0.0050919	0.0690628
Q80Y81	20	20	20	30.8	30.8	30.8	39	Elac2	0.182898	0.00511951	0.0692958
Q62087	3	3	3	11	11	11	3	Pon3	-0.245455	0.00517602	0.0698215
Q8VDF2	23	23	22	35.2	35.2	33.9	47	Uhrf1	0.256194	0.00518619	0.0698215
Q9WV02	17	2	2	39.1	4.1	4.1	6	Rbmx	-0.209832	0.00518986	0.0698215
Q810V0	18	18	18	30.1	30.1	30.1	34	Mphosph10	0.180124	0.00520056	0.0698242
A3KGV1	2	2	2	2.4	2.4	2.4	3	Odf2	0.293932	0.00521605	0.0698662
Q14AI0	3	3	3	9.5	9.5	9.5	4	DSCC1	0.277934	0.00522472	0.0698662
Q91VX2	15	15	15	19.3	19.3	19.3	32	Ubap2	0.318554	0.00525595	0.0701427
Q6NSQ7	10	10	10	26.6	26.6	26.6	18	Ltv1	0.162482	0.00527631	0.0701625
Q9CWV0	2	2	2	11.4	11.4	11.4	3	Malsu1	0.161169	0.00527855	0.0701625
Q810B6	18	18	18	17.5	17.5	17.5	29	Ankfy1	-0.178492	0.00535599	0.0710497
Q8C079	10	10	10	14.5	14.5	14.5	17	Strip1	-0.161969	0.00538014	0.0710829
F6WGR1	2	2	2	7.2	7.2	7.2	3	Pim2	0.215553	0.00538779	0.0710829
P31041	4	4	4	20.2	20.2	20.2	10	Cd28	0.370806	0.0053972	0.0710829
P56183	18	18	5	42.5	42.5	11.5	49	Rrp1	0.189097	0.00540127	0.0710829
Q9QX60	4	4	4	21.3	21.3	21.3	11	Dguok	-0.158829	0.00541726	0.0711524
P18155	11	11	11	42.6	42.6	42.6	24	Mthfd2	0.237285	0.00544993	0.0713785
P59999	8	8	7	58.3	58.3	51.2	45	Arpc4	-0.164051	0.00545595	0.0713785
A0A0D2X7Z2	4	4	4	19.2	19.2	19.2	6	N6amt2	0.27084	0.00550054	0.071753
Q9D2C7	2	2	2	3.8	3.8	3.8	3	Tmbim6	-0.230854	0.00550617	0.071753
Q9QY36	9	9	5	43.4	43.4	20.4	13	Naa10	0.145531	0.0055244	0.0718496
Q9DBZ5	9	9	9	55	55	55	35	Eif3k	0.176197	0.00557362	0.0722583
P15532	14	4	4	86.2	25	25	11	Nme1	0.300091	0.00559719	0.0722583
Q8CDD9	1	1	1	2.3	2.3	2.3	1	Lrif1	0.233344	0.0055981	0.0722583
Q9WTK5	22	22	21	29.8	29.8	29	38	Nfkb2	0.20371	0.00560706	0.0722583
O35435	8	8	8	27.8	27.8	27.8	14	Dhodh	0.207713	0.00562974	0.0722583
Q9D706	23	23	23	37	37	37	45	Rpap3	0.170705	0.00563815	0.0722583
Q8R5F8	1	1	1	1.7	1.7	1.7	1	Eps8l1	0.281659	0.00564039	0.0722583
P97931	4	1	1	14.1	4.2	4.2	4	Ung	0.331931	0.00565545	0.0722583
Q91W59	2	2	1	7.4	7.4	3.7	4	Rbms1	0.19536	0.00566079	0.0722583
A0A0R4J1H2	3	3	3	11.9	11.9	11.9	4	Glyctk	-0.144651	0.00567748	0.0722583
D3Z5G2	1	1	1	4.1	4.1	4.1	2	Slc25a45	-0.380655	0.00568595	0.0722583
E9Q532	4	4	4	1.9	1.9	1.9	4	Rlf	-0.147997	0.00568629	0.0722583
Q80VX2	4	4	4	15.8	15.8	15.8	8	Cd200	0.314363	0.00573097	0.0725393
A6H8H2	8	8	8	4.5	4.5	4.5	12	Dennd4c	-0.157249	0.00573982	0.0725393
Q9ES52	35	35	33	31.6	31.6	30.1	83	Inpp5d	-0.155198	0.00574115	0.0725393
A2AJK8	4	4	4	20	20	20	4	Ttc1	0.205125	0.00577124	0.0727568
Q8BLH7	11	11	11	20.5	20.5	20.5	22	Hirip3	0.238668	0.00578025	0.0727568
Q91ZS8	2	2	2	2.5	2.5	2.5	4	Adarb1	0.144224	0.00582837	0.07297
Q8R3R5	1	1	1	2.6	2.6	2.6	4	Tmem185b	-0.194847	0.00582929	0.07297
Q3U2S8	2	2	2	7.4	7.4	7.4	2	Hvcn1	-0.175054	0.00583013	0.07297
Q01730	6	6	6	26.7	26.7	26.7	23	Rsu1	-0.145996	0.00586724	0.0730965
Q99L43	4	4	4	12.6	12.6	12.6	11	Cds2	-0.19835	0.00588282	0.0730965
P70351	5	3	3	6.6	3.7	3.7	5	Ezh1	-0.156689	0.00588623	0.0730965
Q60710	35	35	2	58.1	58.1	4.4	160	Samhd1	-0.25954	0.00590455	0.0730965
Q3UHG7	2	2	2	7	7	7	2	Lchn	-0.16007	0.00591531	0.0730965
P17751	16	16	16	62.5	62.5	62.5	149	Tpi1	-0.157405	0.00592733	0.0730965
O09111	4	4	4	37.1	37.1	37.1	7	Ndufb11	-0.184749	0.00593915	0.0730965
P97429	4	3	3	12.9	10.7	10.7	5	Anxa4	-0.144644	0.00594256	0.0730965
Q9D338	10	10	10	31.5	31.5	31.5	21	Mrpl19	0.16944	0.00594918	0.0730965
O88844	10	9	9	24.9	22.7	22.7	12	Idh1	-0.175324	0.00595023	0.0730965
Q8BGT9	4	4	3	6.6	6.6	4.3	6	Galnt12	-0.151315	0.00596518	0.073145
P62983	8	8	2	53.8	53.8	16.7	113	Rps27a	0.30311	0.00598525	0.0732559
Q8BJS4	23	23	23	37.2	37.2	37.2	57	Sun2	-0.347813	0.0060172	0.0735116
Q9DBY1	2	2	2	2.9	2.9	2.9	4	Syvn1	-0.192917	0.00603315	0.0735712
Q6P9P6	9	9	9	10.6	10.6	10.6	9	Kif11	0.238733	0.00605181	0.0736636
Q9CQC7	4	4	4	45.7	45.7	45.7	11	Ndufb4	-0.25529	0.00614259	0.0743972
Q8BL66	45	45	45	32.8	32.8	32.8	82	Eea1	0.171855	0.00614436	0.0743972
Q9CR60	1	1	1	10.9	10.9	10.9	2	Golt1b	-0.212531	0.00615173	0.0743972
Q9CQV6	3	3	3	22.4	22.4	22.4	4	Map1lc3b	0.164063	0.00615686	0.0743972
Q91WD4	6	6	6	19.5	19.5	19.5	6	NA	-0.562789	0.00620363	0.0748263
Q8BMJ3	8	8	2	63.2	63.2	11.1	23	Eif1ax	0.210364	0.00623679	0.07509
P97303	10	10	10	16	16	16	14	Bach2	0.240457	0.00626147	0.0752508
P0DMN7	6	6	6	18.9	18.9	18.9	11	Amd1	0.140364	0.00632439	0.0758699
Q8R2R9	3	2	2	9.1	6.7	6.7	3	Ap3m2	-0.173665	0.00634846	0.0760214
Q78WZ7	2	2	2	7.6	7.6	7.6	6	Twistnb	0.255279	0.0063862	0.0763358
Q14A52	1	1	1	5.5	5.5	5.5	1	Ubald2	-0.241175	0.00641979	0.0765995
Q1W5W7	21	21	3	22.3	22.3	3.7	48	gag-pol	0.255679	0.00643226	0.0766108
Q9Z0I7	11	11	11	32.6	32.6	32.6	30	Slfn1	-0.208738	0.00647543	0.0768324
P47962	16	16	2	45.8	45.8	4.7	79	Rpl5	0.196647	0.00648304	0.0768324
Q9CPN9	1	1	1	4.9	4.9	4.9	4	2210010C04Rik	0.940368	0.0065088	0.0768324
Q8K349	2	2	2	3.9	3.9	3.9	2	Gimap6	-0.358231	0.00652019	0.0768324
Q3TL84	10	10	10	27.4	27.4	27.4	13	Lrmp	0.202608	0.00652182	0.0768324
Q91ZN5	2	2	2	4.9	4.9	4.9	2	Slc35b2	-0.257033	0.00657377	0.0768324
P11438	2	2	2	5.7	5.7	5.7	5	Lamp1	0.166185	0.0065754	0.0768324
Q9EP82	11	11	11	32.2	32.2	32.2	22	Wdr4	0.173859	0.00658068	0.0768324
Q3UHJ0	18	18	11	32.2	32.2	22.9	36	Aak1	-0.159859	0.00658133	0.0768324
P31650	1	1	1	1.4	1.4	1.4	1	Slc6a11	0.505309	0.00658368	0.0768324
Q8R4Z4	2	2	2	4.7	4.7	4.7	2	Etv3	-0.200092	0.00660054	0.0768324
Q9CR24	2	2	2	14.8	14.8	14.8	2	Nudt8	0.196647	0.00660316	0.0768324
Q9ERS2	7	7	7	54.2	54.2	54.2	18	Ndufa13	-0.220516	0.00661712	0.0768324
Q8K3J1	5	5	5	25.5	25.5	25.5	9	Ndufs8	-0.150964	0.00662177	0.0768324
Q8R2K9	1	1	1	10.6	10.6	10.6	1	Mtg2	0.356383	0.00662428	0.0768324
Q6GV12	4	4	4	12.7	12.7	12.7	6	Kdsr	-0.138089	0.00665666	0.0769902
Q3TXU5	8	8	8	31.2	31.2	31.2	14	Dhps	0.201765	0.00666554	0.0769902
Q60715	14	14	14	26.4	26.4	26.4	17	P4ha1	-0.233799	0.00667264	0.0769902
D3Z6T3	2	2	2	4.9	4.9	4.9	2	Ctse	-0.259969	0.00668438	0.0769921
E9Q616	79	79	79	37.8	37.8	37.8	127	Ahnak	-0.173081	0.00673215	0.077408
Q9CY21	5	5	5	27	27	27	10	Wbscr22	0.200598	0.00675421	0.0775276
Q69ZF7	3	3	3	3.5	3.5	3.5	3	Cnnm4	-0.316877	0.00680959	0.0780285
Q9CZX5	6	6	6	18.7	18.7	18.7	13	Pinx1	0.23527	0.00683943	0.0781297
Q9WUK2	9	9	9	48.4	48.4	48.4	21	Eif4h	0.283974	0.00684193	0.0781297
O88513	2	2	2	9.7	9.7	9.7	3	Gmnn	0.398024	0.00687135	0.0782987
Q8C5N5	2	2	2	5.8	5.8	5.8	4	Pdcd2l	0.180426	0.00688029	0.0782987
Q7TNB8	5	2	2	3.4	1.4	1.4	3	Sbno2	-0.201702	0.00691485	0.0785575
Q3UIU2	3	3	3	25	25	25	8	Ndufb6	-0.247039	0.00698427	0.0790965
Q33DR2	1	1	1	3.2	3.2	3.2	1	Pdss1	0.399851	0.0069861	0.0790965
P62082	13	13	13	53.6	53.6	53.6	113	Rps7	0.140695	0.0070834	0.0800616
Q91VH6	5	5	5	21.5	21.5	21.5	9	Memo1	0.245735	0.00710617	0.0801827
Q9DB40	6	6	6	23.2	23.2	23.2	10	Med27	0.15807	0.00717661	0.0806636
Q8VI63	5	5	5	19.1	19.1	19.1	8	Mob2	-0.189136	0.00718144	0.0806636
P22893	1	1	1	2.5	2.5	2.5	2	Zfp36	-0.309248	0.0071852	0.0806636
Q6ZQK5	10	10	10	13.1	13.1	13.1	17	Acap2	-0.160044	0.00726924	0.0814413
O08750	6	6	6	15.6	15.6	15.6	6	Nfil3	-0.170957	0.00727899	0.0814413
Q9QXG4	10	10	10	16.3	16.3	16.3	14	Acss2	-0.19372	0.00731824	0.0814894
P49117	9	9	8	21.3	21.3	20.1	10	Nr2c2	-0.181223	0.00732766	0.0814894
Q62141	4	4	4	3.7	3.7	3.7	6	Sin3b	-0.13495	0.00733719	0.0814894
O09126	7	7	7	10.2	10.2	10.2	10	Sema4d	-0.201476	0.00734241	0.0814894
P97412	4	4	4	1.3	1.3	1.3	6	Lyst	-0.228781	0.0073533	0.0814894
A6H630	4	4	4	10.7	10.7	10.7	6	Armt1	-0.215181	0.00735685	0.0814894
Q8K469	4	4	4	15.3	15.3	15.3	7	Oas1g	-0.346954	0.00739596	0.0817863
Q05BM5	9	9	9	17.6	17.6	17.6	14	Trmt2a	0.213624	0.00741031	0.0818089
Q60775	6	6	6	15.7	15.7	15.7	14	Elf1	-0.208555	0.00743523	0.0819478
E0CXR5	7	1	1	36.2	4.9	4.9	2	Ccm2	-0.25069	0.0074826	0.0823333
Q3TCR7	29	29	0	35.2	35.2	0	60	Dnm2	-0.153189	0.00764121	0.0839397
A0A0R4J083	10	10	10	26.3	26.3	26.3	42	Acadl	-0.133817	0.00768566	0.084145
P47738	15	15	14	37.4	37.4	35.8	31	Aldh2	-0.177357	0.00769738	0.084145
Q3UPE3	3	3	3	26.2	26.2	26.2	4	Rmi2	-0.143124	0.00771957	0.084145
Q8VCI0	2	2	2	3.8	3.8	3.8	3	Plbd1	-0.191102	0.00772702	0.084145
P49718	38	38	38	57.1	57.1	57.1	85	Mcm5	0.150164	0.00774496	0.084145
Q61213	9	8	2	12.1	10.8	3.7	16	gag	0.250611	0.00775314	0.084145
P67871	8	8	8	49.3	49.3	49.3	26	Csnk2b	0.141566	0.00776072	0.084145
P51141	1	1	1	1.7	1.7	1.7	2	Dvl1	0.34605	0.00776119	0.084145
Q99M87	10	10	10	19.8	19.8	19.8	16	Dnaja3	0.247875	0.00780146	0.0844438
Q9D6Y4	2	2	2	22.5	22.5	22.5	3	Mef2bnb	0.183164	0.00789165	0.0852049
Q8BMJ2	40	40	40	35.5	35.5	35.5	99	Lars	0.167698	0.00790377	0.0852049
Q3V3Q7	2	1	1	2.1	1	1	1	Pacs2	-0.280428	0.00791024	0.0852049
Q3TBD2	30	30	30	33.5	33.5	33.5	77	Hmha1	-0.138927	0.00793438	0.0853267
Q91V55	12	12	12	51.5	51.5	51.5	73	Rps5	0.308416	0.00796517	0.0854687
O35134	32	32	32	24.3	24.3	24.3	51	Polr1a	0.141297	0.00797805	0.0854687
Q9CPS7	9	9	9	43.1	43.1	43.1	22	Pno1	0.143961	0.00799206	0.0854687
Q93092	20	20	20	46	46	46	73	Taldo1	-0.226849	0.00799902	0.0854687
Q80VJ3	2	2	2	19.7	19.7	19.7	2	Dnph1	0.218027	0.0080596	0.0859776
Q61168	1	1	1	5.7	5.7	5.7	1	Laptm5	0.251055	0.00810577	0.0862724
O35261	4	4	4	11.8	11.8	11.8	4	E2f3	0.262844	0.00812106	0.0862724
P97473	5	5	5	15.1	15.1	15.1	6	Tarbp2	0.179856	0.00812617	0.0862724
Q8CE96	12	12	12	23.7	23.7	23.7	18	Trmt6	0.162102	0.00824333	0.0873767
P23780	8	8	8	13.8	13.8	13.8	15	Glb1	-0.17578	0.00827967	0.0874946
Q8R3P9	5	5	5	6.4	6.4	6.4	5	Ankrd32	0.323916	0.00828603	0.0874946
Q8BHL8	5	5	5	19.2	19.2	19.2	11	Psmf1	0.195537	0.00829395	0.0874946
P28658	17	17	17	39.4	39.4	39.4	31	Atxn10	0.132699	0.00842517	0.0886245
P53368	1	1	1	8.3	8.3	8.3	1	Nudt1	0.16735	0.00844412	0.0886245
Q8CG47	27	27	27	21.3	21.3	21.3	53	Smc4	0.13701	0.00844622	0.0886245
Q8VDT9	3	3	3	27	27	27	5	Mrpl50	0.190013	0.0084544	0.0886245
A0A0A6YY72	15	1	1	47.5	5.3	5.3	1	Impdh2	0.406911	0.00858132	0.089628
P21447	16	3	3	15.9	2.8	2.8	4	Abcb1a	-0.229998	0.00858318	0.089628
P97304	4	4	4	30.1	30.1	30.1	11	Polr1d	0.132069	0.00859798	0.089628
O35730	3	2	2	13.3	9.9	9.9	4	Ring1	0.370213	0.00861198	0.089628
O35350	36	36	36	55.3	55.3	55.3	89	Capn1	-0.136544	0.00862681	0.089628
Q9Z2M6	3	3	3	32.5	32.5	32.5	6	Ubl3	-0.264218	0.00863105	0.089628
A2A7B5	10	10	10	7.2	7.2	7.2	15	Prdm2	-0.21607	0.00864633	0.0896466
P54071	21	21	20	43.8	43.8	43.8	49	Idh2	-0.13973	0.00867763	0.0897181
Q9D1C1	2	2	2	13.4	13.4	13.4	2	Ube2c	0.255086	0.00868022	0.0897181
P16045	9	9	9	71.9	71.9	71.9	40	Lgals1	-0.223193	0.00870962	0.0898202
Q3TQB2	6	6	6	12.7	12.7	12.7	9	Foxred1	-0.168368	0.00871712	0.0898202
Q9D379	17	17	17	37.8	37.8	37.8	52	Ephx1	-0.149193	0.00873245	0.0898388
O88587	8	8	8	28.3	28.3	28.3	14	Comt	0.16928	0.00876054	0.0898496
P62900	12	12	12	54.4	54.4	54.4	57	Rpl31	0.260856	0.00882983	0.0903109
P70429	22	22	22	60.1	60.1	60.1	85	Evl	-0.161204	0.00883269	0.0903109
P62843	5	5	5	42.1	42.1	42.1	28	Rps15	0.16759	0.00884792	0.0903276
Q9JJN0	1	1	1	3	3	3	1	Polh	0.245909	0.00887217	0.0903365
P48760	4	4	4	9.7	9.7	9.7	5	Fpgs	0.208784	0.00887597	0.0903365
P55012	7	7	7	7.3	7.3	7.3	8	Slc12a2	0.149714	0.00889123	0.0903534
Q5SWD9	17	17	17	24.9	24.9	24.9	44	Tsr1	0.142719	0.00891395	0.090446
P28843	15	15	15	18.4	18.4	18.4	26	Dpp4	-0.135294	0.00895505	0.0905906
Q08288	14	14	14	34.3	34.3	34.3	45	Lyar	0.200668	0.00896499	0.0905906
A0A140LHT6	2	2	2	20.4	20.4	20.4	5	Mrpl48	0.164918	0.0089691	0.0905906
Q9WU78	41	41	41	52.7	52.7	52.7	123	Pdcd6ip	-0.133823	0.00900844	0.0908499
Q3UQA7	11	11	11	62.1	62.1	62.1	28	Selh	-0.163417	0.00904309	0.0908521
A0A087WP24	5	5	5	40.1	40.1	40.1	8	Abhd14b	-0.142684	0.0090478	0.0908521
P46414	2	2	2	13.2	13.2	13.2	4	Cdkn1b	-0.571279	0.00904967	0.0908521
P58064	7	7	7	52	52	52	11	Mrps6	0.136722	0.00911577	0.0913777
P16858	21	21	21	65.5	65.5	65.5	452	Gapdh	-0.22163	0.0091492	0.0915746
P14148	26	26	26	60.7	60.7	60.7	139	Rpl7	0.198955	0.00917765	0.0916413
Q9QWL5	1	1	1	6.6	6.6	6.6	3	Cst7	-0.172245	0.00918343	0.0916413
Q9JME7	3	3	3	25.9	25.9	25.9	6	Trappc2l	0.298824	0.00927558	0.092422
A6H619	8	7	7	5.4	4.9	4.9	8	Phrf1	-0.15399	0.00929954	0.092522
Q8R5A3	14	14	12	24.3	24.3	21.8	37	Apbb1ip	-0.138367	0.00932231	0.0926099
Q9QZR0	5	5	5	15.6	15.6	15.6	10	Rnf25	0.13025	0.00938735	0.0931169
Q62210	3	3	3	4.4	4.4	4.4	3	Birc2	-0.17638	0.00943794	0.0931883
P39428	8	8	8	25.2	25.2	25.2	13	Traf1	-0.153754	0.00944254	0.0931883
Q80SY5	11	11	11	19.9	19.9	19.9	20	Prpf38b	-0.176733	0.00944938	0.0931883
Q543N6	11	11	11	37.8	37.8	37.8	21	Ppp2r4	-0.238042	0.0094588	0.0931883
Q9D1Q1	5	5	5	26.1	26.1	26.1	7	Mphosph6	0.26102	0.00946652	0.0931883
Q8CI94	31	31	27	40.1	40.1	35.8	78	Pygb	-0.140044	0.00947867	0.0931883
P42208	16	1	1	58.7	7.2	7.2	2	2020-09-02	0.332708	0.0095193	0.0933502
B1ATU5	3	3	3	5.8	5.8	5.8	4	Dus1l	0.176278	0.00952324	0.0933502
E9PV44	1	1	1	12.2	12.2	12.2	1	Atpif1	-0.222262	0.00955909	0.0935636
Q3UKC1	14	14	14	17.8	17.8	17.8	22	Tax1bp1	0.14121	0.00958634	0.0936924
Q3V1H1	3	3	3	5.1	5.1	5.1	3	Ckap2	0.200968	0.00961008	0.0937368
Q3U034	1	1	1	2.1	2.1	2.1	1	Mettl4	0.385422	0.0096191	0.0937368
P97950	1	1	1	4.6	4.6	4.6	3	Rab33a	-0.230648	0.00972517	0.0946318
O08917	4	4	4	13.1	13.1	13.1	6	Flot1	-0.149843	0.00976473	0.0948778
Q0GUM3	20	20	19	56.1	56.1	54.2	50	Gm12250	-0.144287	0.0099337	0.0963786
Q99LC8	11	11	11	41.3	41.3	41.3	23	Eif2b1	0.161836	0.00997362	0.096585
Q9CYN9	4	4	4	13.1	13.1	13.1	6	Atp6ap2	0.266849	0.00998404	0.096585
Q64373	4	4	3	15	15	12	8	Bcl2l1	0.147373	0.0100224	0.0968112
Q64674	16	16	16	66.6	66.6	66.6	60	Srm	0.162559	0.0100571	0.0968112
A0A286YDA2	33	33	33	49.6	49.6	49.6	124	Nolc1	0.166527	0.010075	0.0968112
Q9QYC0	10	1	1	17.1	1.6	1.6	1	Add1	-0.1891	0.0100755	0.0968112
B6ZHC8	16	15	14	22.5	21.6	19.8	22	Epb4.1	-0.137301	0.0100803	0.0968112
B7ZCR6	6	6	6	8.3	8.3	8.3	10	Znf512b	-0.193189	0.0100995	0.096856
Q9EPA7	2	2	2	11.6	11.6	11.6	2	Nmnat1	0.303714	0.0101161	0.0968755
Q91WM2	11	11	11	34.1	34.1	34.1	29	Cecr5	-0.303937	0.0101924	0.0973259
Q3TKC5	10	10	10	32.3	32.3	32.3	25	Ppat	0.149846	0.0102069	0.0973259
P99027	8	8	8	85.2	85.2	85.2	87	Rplp2	0.164554	0.0102198	0.0973259
Q9D2H6	3	3	3	8.7	8.7	8.7	4	Sp2	-0.199908	0.0102392	0.0973259
Q99KJ0	1	1	1	5.4	5.4	5.4	1	Ubxn2a	0.213518	0.0102404	0.0973259
E9Q3I3	4	4	4	3.5	3.5	3.5	4	Spata13	-0.184241	0.0102575	0.0973259
P97440	5	5	5	15.6	15.6	15.6	8	Slbp	0.202297	0.0102656	0.0973259
Q9CV28	2	2	2	5	5	5	3	Fam188a	0.16774	0.0102954	0.0974084
Q9ERB0	7	7	7	35	35	35	13	Snap29	0.149563	0.0103037	0.0974084
Q9DCJ5	7	7	7	47.1	47.1	47.1	22	Ndufa8	-0.208624	0.0103409	0.0976215
Q3UHA3	2	2	2	0.9	0.9	0.9	2	Spg11	-0.191474	0.0103605	0.097668
Q9WVL0	6	6	6	32.9	32.9	32.9	9	Gstz1	0.167665	0.0104195	0.0980852
Q5SSL4	10	10	7	10.9	10.9	8	15	Abr	-0.159879	0.0105004	0.0986283
P00375	7	7	7	40.6	40.6	40.6	13	Dhfr	0.131434	0.0105069	0.0986283
P59328	20	20	20	22.5	22.5	22.5	30	Wdhd1	0.16843	0.0105445	0.0988414
Q9D9K3	7	7	7	27.2	27.2	27.2	9	Aven	0.189255	0.0106369	0.0994106
Q923F1	7	7	7	51	51	51	23	Clns1a	0.191398	0.0106415	0.0994106
Q76N50	1	1	1	21	21	21	1	Ptger2	0.279781	0.0106501	0.0994106
Q9D0P7	2	2	2	5.5	5.5	5.5	2	Psrc1	-0.177074	0.0106684	0.0994417
P59114	6	6	6	11.2	11.2	11.2	10	Pcif1	-0.170365	0.0107081	0.0995886
Q9Z130	14	13	1	40.2	37.5	6	62	Hnrnpdl	0.128034	0.0107147	0.0995886
Q3TNB8	3	3	3	7.9	7.9	7.9	5	Fgd3	-0.157736	0.0107291	0.0995886
Q8R5K2	3	3	3	3.9	3.9	3.9	5	Usp33	-0.264784	0.0107764	0.0998232
Q8CFT2	2	2	2	1.1	1.1	1.1	2	Setd1b	-0.15119	0.0107925	0.0998232
Q8CIS0	11	11	11	8.6	8.6	8.6	15	Card11	-0.157295	0.0107994	0.0998232
A2RSY6	8	8	8	12.9	12.9	12.9	10	Trmt1l	0.139713	0.0108148	0.0998262
F6RXX6	8	8	8	31.2	31.2	31.2	14	Wdr73	0.16034	0.0108808	0.100287
A6H687	1	1	1	4.7	4.7	4.7	1	Sac3d1	0.145547	0.0108948	0.100287
O35316	2	2	2	3.4	3.4	3.4	3	Slc6a6	0.313211	0.0109569	0.100557
Q9CQL4	2	2	2	21.5	21.5	21.5	3	Mrpl20	0.264697	0.0109609	0.100557
Q6ZWR6	16	16	16	1.9	1.9	1.9	19	Syne1	-0.202989	0.0109696	0.100557
Q9Z1S3	4	4	4	7.7	7.7	7.7	4	Rasgrp1	-0.27642	0.0109988	0.100588
P70444	4	4	4	27.7	27.7	27.7	4	Bid	0.206177	0.0110124	0.100588
Q99KV1	10	10	10	27.1	27.1	27.1	19	Dnajb11	0.139591	0.0110543	0.100588
D5MCW4	2	2	2	18.2	18.2	18.2	8	Cuta	-0.199577	0.0110565	0.100588
Q8K2H2	3	3	3	10.5	10.5	10.5	4	Otud6b	0.281811	0.011073	0.100588
Q925N2	5	5	5	17.7	17.7	17.7	7	Sfxn2	-0.215132	0.0110793	0.100588
Q9R0P6	6	6	6	25.7	25.7	25.7	25	Sec11a	-0.185774	0.0110878	0.100588
Q9D1M7	1	1	1	5	5	5	1	Fkbp11	-0.20063	0.0111063	0.100588
O35604	2	2	2	2	2	2	7	Npc1	-0.189405	0.0111091	0.100588
P15702	6	6	6	19.2	19.2	19.2	18	Spn	-0.195763	0.0111487	0.100809
Q8BP40	9	9	9	27.8	27.8	27.8	18	Acp6	-0.130547	0.0112054	0.101118
A2ADH1	5	5	4	13.6	13.6	11.7	15	Magt1	-0.143531	0.0112133	0.101118
Q6WVG3	5	5	5	25.4	25.4	25.4	6	Kctd12	-0.345186	0.0112389	0.101211
P49722	9	9	9	44.9	44.9	44.9	35	Psma2	0.30798	0.0112915	0.101419
Q9CR13	1	1	1	13.3	13.3	13.3	1	NA	-0.234302	0.011316	0.101419
Q9EQ06	10	10	10	38.3	38.3	38.3	15	Hsd17b11	-0.170458	0.0113445	0.101419
Q8CEW9	4	4	4	55.8	55.8	55.8	10	Sf3b5	0.2134	0.0113606	0.101419
O89017	1	1	1	3.9	3.9	3.9	1	Lgmn	-0.437163	0.0113895	0.101419
Q5FWK3	16	16	16	45.1	45.1	45.1	44	Arhgap1	-0.140296	0.0113912	0.101419
Q8CBC4	4	4	4	6.9	6.9	6.9	4	Cnst	-0.12336	0.0113981	0.101419
O54890	4	4	4	5.7	5.7	5.7	4	Itgb3	-0.254847	0.0114024	0.101419
Q60854	7	7	6	18.8	18.8	16.4	9	Serpinb6	-0.150513	0.0114106	0.101419
Q6P069	8	8	8	39.9	39.9	39.9	29	Sri	-0.173661	0.0114146	0.101419
P48754	5	5	5	2.7	2.7	2.7	7	Brca1	0.223533	0.0114433	0.101539
Q9DB42	4	4	4	39.6	39.6	39.6	12	Znf593	0.218409	0.0114746	0.101636
Q3UBP6	20	2	1	58.9	7.2	2.9	93	Actb	0.159815	0.0114848	0.101636
Q9EQ32	1	1	1	1.7	1.7	1.7	1	Pik3ap1	-0.616076	0.0115132	0.101751
Q8K245	6	6	6	8.6	8.6	8.6	8	Uvrag	-0.131594	0.0115385	0.10184
Q9D172	10	10	10	46.6	46.6	46.6	26	D10Jhu81e	-0.18104	0.0115539	0.10184
P06345	2	2	2	8	8	8	2	H2-Ab1	-0.301582	0.011576	0.101899
O88508	18	18	17	25.8	25.8	24.9	32	Dnmt3a	0.147458	0.0116442	0.102364
Q62351	31	31	31	45.9	45.9	45.9	80	Tfrc	0.136826	0.0116904	0.102591
Q9DBM1	4	4	4	6	6	6	6	Gpatch1	0.248511	0.0117008	0.102591
Q3U7U3	2	2	2	5.2	5.2	5.2	4	Fbxo7	-0.157774	0.0117188	0.102613
Q9CPX6	5	5	5	17.5	17.5	17.5	9	Atg3	0.14313	0.0117633	0.102867
Q9Z1B8	2	2	2	5.9	5.9	5.9	3	Phf1	-0.255787	0.0117994	0.102872
Q61686	7	6	6	39.3	33	33	18	Cbx5	0.193585	0.0118063	0.102872
Q9D6Y9	10	10	10	15.8	15.8	15.8	22	Gbe1	-0.197258	0.0118104	0.102872
Q60928	3	3	3	6.2	6.2	6.2	4	Ggt1	-0.165511	0.0119459	0.103917
P17012	2	2	2	2.5	2.5	2.5	2	Zfx	-0.169506	0.0119675	0.103968
Q61216	18	18	18	31	31	31	42	Mre11a	0.126811	0.0120308	0.104361
Q501J6	31	22	22	45.8	32.6	32.6	65	Ddx17	-0.216001	0.0120441	0.104361
Q7TNS8	1	1	1	3.3	3.3	3.3	2	NA	0.289683	0.0120648	0.104405
Q3UJQ2	2	1	1	29.5	17.1	17.1	2	Hmgcs1	0.202312	0.0121685	0.105165
P84104	7	6	6	35.4	35.4	35.4	14	Srsf3	0.22778	0.0122172	0.105336
Q3TZZ7	21	21	21	30.9	30.9	30.9	41	Esyt2	-0.153177	0.0122303	0.105336
Q8BMD8	12	12	12	22.1	22.1	22.1	13	Slc25a24	-0.164251	0.0122481	0.105336
Q8JZY1	3	3	3	14	14	14	3	Ftsj1	0.298824	0.0122516	0.105336
Q8R5H1	24	24	23	27.9	27.9	27	37	Usp15	0.133665	0.0122965	0.10558
Q91ZR3	1	1	1	5	5	5	2	Crebzf	-0.26536	0.0123119	0.10558
Q9JL26	39	39	39	38.5	38.5	38.5	92	Fmnl1	-0.131884	0.0124034	0.106017
Q8BGW0	18	18	18	27.4	27.4	27.4	32	Themis	-0.147326	0.0124082	0.106017
E9Q3H6	1	1	1	3.9	3.9	3.9	1	Coq10a	0.195242	0.0124496	0.106017
Q3UHQ6	8	8	8	3.7	3.7	3.7	12	Dopey2	-0.237796	0.0124563	0.106017
Q8VDP3	20	20	20	22.8	22.8	22.8	34	Mical1	-0.141399	0.0124675	0.106017
Q9DCT2	10	10	10	42.2	42.2	42.2	37	Ndufs3	-0.125873	0.012471	0.106017
Q9D0C5	1	1	1	7.6	7.6	7.6	1	Nme4	-0.216928	0.0124805	0.106017
Q8K370	9	9	5	11.1	11.1	6.1	11	Acad10	-0.150323	0.0125109	0.106017
Q9Z2D8	11	10	3	40	37.5	11.9	20	Mbd3	0.18081	0.0125144	0.106017
O35465	8	8	8	28.4	28.4	28.4	16	Fkbp8	0.186637	0.0125683	0.106017
Q9EQM6	8	8	8	12.2	12.2	12.2	13	Dgcr8	0.13282	0.0126001	0.106017
P68181	10	10	4	35.9	35.9	19.9	15	Prkacb	-0.202471	0.012602	0.106017
Q8BJW6	16	16	16	37.5	37.5	37.5	41	Eif2a	0.122791	0.0126035	0.106017
Q3TLR7	6	6	6	7.4	7.4	7.4	8	Dtl	0.163005	0.0126062	0.106017
Q3TDA1	3	3	3	6.2	6.2	6.2	5	Osbpl2	-0.44868	0.0126194	0.106017
O88879	17	17	17	13.7	13.7	13.7	19	Apaf1	-0.178337	0.0126326	0.106017
Q9DCM0	4	4	4	23.6	23.6	23.6	4	Ethe1	-0.12672	0.0126339	0.106017
P01901	14	14	1	46.9	46.9	5.1	78	H2-K1	-0.191336	0.0126594	0.106096
Q99KQ4	18	18	18	43.2	43.2	43.2	43	Nampt	-0.132618	0.0126776	0.106115
Q8VDP4	21	21	21	30.7	30.7	30.7	44	Ccar2	-0.127798	0.0127173	0.106132
Q61941	21	21	21	20.3	20.3	20.3	38	Nnt	-0.132142	0.0127408	0.106132
Q05915	4	4	4	15.4	15.4	15.4	4	Gch1	0.213673	0.0127418	0.106132
P70699	6	6	6	9.2	9.2	9.2	7	Gaa	0.157107	0.0127512	0.106132
P57016	16	16	16	32.4	32.4	32.4	31	Lad1	0.181199	0.0127594	0.106132
Q8VDS4	4	2	2	20.5	8.7	8.7	3	Rprd1a	-0.137968	0.0128229	0.106526
B7ZJH7	2	2	2	13.5	13.5	13.5	4	Sigmar1	0.189693	0.0129052	0.106992
P11157	16	16	15	48.5	48.5	44.6	39	Rrm2	0.232371	0.0129154	0.106992
Q9CQF0	10	10	10	56.2	56.2	56.2	25	Mrpl11	0.149829	0.0129273	0.106992
Q8BHX3	5	5	5	21.5	21.5	21.5	7	Cdca8	0.295522	0.0130157	0.107472
Q8K2M0	7	7	7	20.3	20.3	20.3	10	Mrpl38	0.187347	0.013026	0.107472
Q99JY3	19	19	19	59.1	59.1	59.1	116	Gimap4	-0.176458	0.0130338	0.107472
P49025	3	3	3	1.7	1.7	1.7	3	Cit	0.187231	0.0130952	0.107844
O70274	7	7	5	51.5	51.5	38.9	8	Ptp4a2	0.164153	0.0131546	0.108082
P32020	9	9	9	14.6	14.6	14.6	19	Scp2	-0.195518	0.0131566	0.108082
Q9DC71	5	5	5	21.3	21.3	21.3	11	Mrps15	0.137029	0.0132076	0.108367
Q8BKT8	2	2	2	9.3	9.3	9.3	4	Haus7	0.13113	0.0132599	0.108663
Q9CQZ5	5	5	5	38.9	38.9	38.9	14	Ndufa6	-0.194722	0.013316	0.108884
P70700	21	21	21	20.8	20.8	20.8	44	Polr1b	0.155369	0.0133197	0.108884
Q5SWW4	1	1	1	0.6	0.6	0.6	1	Med13	0.233213	0.0133615	0.109082
Q9ESW4	12	12	12	30.2	30.2	30.2	27	Agk	-0.141636	0.0133767	0.109082
Q3U472	1	1	1	3.8	3.8	3.8	3	Cd274	-0.142031	0.0134052	0.10918
Q8BVW3	3	3	3	7.5	7.5	7.5	5	Trim14	-0.24683	0.013443	0.109287
Q640M1	29	29	25	48.9	48.9	43.4	74	Utp14a	0.161325	0.0134512	0.109287
Q3U3N1	2	2	2	4.7	4.7	4.7	3	Cox10	0.278594	0.0134799	0.109387
Q811M1	9	9	8	23.1	23.1	21.2	23	Arhgap15	-0.211175	0.0136594	0.110277
Q9R1T2	16	16	16	52.9	52.9	52.9	42	Sae1	-0.119876	0.0136842	0.110277
Q8K2Y0	6	6	6	9.6	9.6	9.6	12	Rnf219	0.179098	0.0137035	0.110277
A0A286YCX6	16	16	16	14	14	14	19	Trappc8	-0.133394	0.0137358	0.110277
P60843	27	27	15	62.3	62.3	35.7	219	Eif4a1	0.155052	0.013746	0.110277
Q8K0C4	15	15	15	35	35	35	32	Cyp51a1	0.213693	0.0137543	0.110277
Q9D061	6	6	6	24.8	24.8	24.8	12	Acbd6	0.14624	0.0137553	0.110277
Q8BWQ6	12	12	12	14.4	14.4	14.4	19	9030624J02Rik	-0.175813	0.0137556	0.110277
Q5NCX5	2	2	2	2	2	2	3	Neurl4	0.189302	0.0137686	0.110277
Q8K400	5	5	5	6.1	6.1	6.1	7	Stxbp5	-0.132732	0.0137718	0.110277
P28033	1	1	1	3.4	3.4	3.4	3	Cebpb	0.259084	0.0137813	0.110277
Q8BU05	1	1	1	10.3	10.3	10.3	3	Polr3k	0.257648	0.0137993	0.110277
Q3UHB1	4	4	3	9	9	6.4	3	Nt5dc3	0.142616	0.0138054	0.110277
Q8BJU0	10	10	10	33	33	33	24	Sgta	0.182716	0.0138569	0.110429
Q62178	2	2	2	3	3	3	2	Sema4a	-0.216585	0.0138639	0.110429
Q8BY02	8	8	8	13	13	13	9	Nkrf	-0.18687	0.0138839	0.110429
Q8VDW0	18	10	10	38.4	23.4	23.4	44	Ddx39a	0.142559	0.0138909	0.110429
Q62426	5	5	5	73.5	73.5	73.5	20	Cstb	-0.212641	0.0139185	0.110516
Q62425	6	6	6	56.1	56.1	56.1	34	Ndufa4	-0.162324	0.0139513	0.110645
Q3UNQ4	2	2	2	5.9	5.9	5.9	2	Pafah2	-0.152472	0.013978	0.110724
Q9Z1R2	17	17	17	16.5	16.5	16.5	36	Bag6	0.124416	0.0140111	0.110802
Q9QUG9	11	11	11	18.8	18.8	18.8	13	Rasgrp2	-0.226742	0.0140323	0.110802
Q9JIK9	8	8	8	35.3	35.3	35.3	9	Mrps34	0.127509	0.0140379	0.110802
P62702	19	19	19	60.5	60.5	60.5	123	Rps4x	0.188688	0.0140852	0.110916
P70182	5	5	4	13.7	13.7	11.2	10	Pip5k1a	0.208931	0.0141047	0.110916
Q8BG51	7	7	6	16.2	16.2	14.4	13	Rhot1	0.140112	0.014129	0.110916
Q9CXW2	11	11	11	31.5	31.5	31.5	22	Mrps22	0.180366	0.0141351	0.110916
Q9D104	5	5	5	37.5	37.5	37.5	9	Srp19	0.210371	0.0141357	0.110916
Q91ZJ5	13	13	13	31.1	31.1	31.1	28	Ugp2	-0.124001	0.0141757	0.111099
Q8C9V1	9	9	9	22.3	22.3	22.3	19	Tbc1d10c	-0.177912	0.0142207	0.111251
P53762	4	4	4	6.2	6.2	6.2	4	Arnt	-0.239852	0.0142286	0.111251
Q60I26	3	3	3	3.8	3.8	3.8	5	Als2cl	-0.354177	0.0142784	0.111509
Q9D5J6	2	2	2	6.1	6.1	6.1	2	Shpk	-0.168224	0.0143725	0.112071
Q9Z0F8	2	2	2	2.1	2.1	2.1	2	Adam17	0.368586	0.0143841	0.112071
A0A2I3BQS6	34	34	34	15.2	15.2	15.2	50	Ubr5	0.128736	0.0144336	0.112325
Q99LL5	10	10	10	28.9	28.9	28.9	20	Pwp1	0.187651	0.0145185	0.112837
Q8CGN4	11	11	11	6.3	6.3	6.3	13	Bcor	-0.139489	0.0145489	0.112837
Q3UHN9	1	1	1	2.4	2.4	2.4	1	Ndst1	0.200286	0.0145528	0.112837
Q64737	36	36	36	46.4	46.4	46.4	122	Gart	0.1323	0.0145673	0.112837
P52019	2	2	2	4.7	4.7	4.7	2	Sqle	0.221822	0.0146206	0.112883
P19783	8	8	8	46.7	46.7	46.7	26	Cox4i1	-0.169486	0.0146208	0.112883
E9PW21	1	1	1	1.4	1.4	1.4	1	Vmn2r74	-0.281649	0.0146479	0.112883
Q5U4D9	10	10	10	44.9	44.9	44.9	14	Thoc6	0.129866	0.0146635	0.112883
P17918	13	13	13	60.2	60.2	60.2	80	Pcna	0.16369	0.0146816	0.112883
Q8BYW9	1	1	1	2.3	2.3	2.3	1	Eogt	0.254612	0.0146849	0.112883
P27808	6	6	6	13	13	13	11	Mgat1	-0.176938	0.0146921	0.112883
Q9DCE5	12	12	12	31.9	31.9	31.9	21	Pak1ip1	0.149088	0.0147224	0.112961
Q5NCJ1	8	8	7	5.8	5.8	5.2	11	Rapgef6	-0.134697	0.0147363	0.112961
Q9D958	2	2	2	8.1	8.1	8.1	7	Spcs1	-0.149212	0.0147792	0.11316
P99029	11	11	11	56.7	56.7	56.7	52	Prdx5	-0.178839	0.0148124	0.113283
Q01853	45	45	45	67.5	67.5	67.5	250	Vcp	0.137188	0.0148462	0.113411
Q9JM73	2	2	2	2.4	2.4	2.4	5	Srf	-0.263731	0.0149021	0.113708
Q9D173	1	1	1	30.9	30.9	30.9	6	Tomm7	0.174421	0.0149464	0.113823
A0A0E4B366	2	2	2	5.1	5.1	5.1	2	Ighv5-9-1	0.265844	0.0149541	0.113823
Q9D7S7	4	4	4	45.1	45.1	45.1	12	Rpl22l1	0.180042	0.0149793	0.113823
A0A217FL61	6	6	6	19.4	19.4	19.4	11	Nfkbid	-0.160602	0.0149899	0.113823
Q9CYG7	13	13	13	42.1	42.1	42.1	35	Tomm34	0.138886	0.0150028	0.113823
Q9JMK2	9	8	1	21.4	19.7	3.4	13	Csnk1e	-0.212857	0.015027	0.113834
Q3UUX7	1	1	1	16.2	16.2	16.2	1	NA	0.365122	0.0150386	0.113834
Q3UYR3	4	1	1	33.3	7.2	7.2	2	Cbfb	-0.139119	0.0151148	0.114281
Q6P3D0	10	10	9	54.9	54.9	49.2	23	Nudt16	-0.118794	0.0151881	0.114614
Q9CQS4	3	3	3	7.2	7.2	7.2	3	Slc25a46	-0.202193	0.0152132	0.114614
Q3V300	3	3	3	5.5	5.5	5.5	4	Kif22	0.180752	0.0152161	0.114614
Q80ZM5	3	3	3	14.9	14.9	14.9	3	H1fx	-0.322382	0.0152304	0.114614
Q3UY34	3	3	3	10.2	10.2	10.2	4	NA	0.168341	0.0152451	0.114614
E9Q634	4	3	3	3.4	2.7	2.7	3	Myo1e	-0.214284	0.0153417	0.11521
Q3U564	2	2	2	3.8	3.8	3.8	2	Dcp1b	-0.163098	0.0154306	0.115399
Q3U7A7	5	5	5	24.2	24.2	24.2	23	Psmb9	-0.120776	0.0154307	0.115399
P30681	14	14	12	65.2	65.2	56.2	104	Hmgb2	-0.179612	0.0154475	0.115399
Q8BYN3	2	2	2	11	11	11	2	Itpk1	0.190906	0.0154534	0.115399
Q8BIY3	4	4	4	12.8	12.8	12.8	6	Zc3h12d	0.184841	0.0154536	0.115399
Q3UHH1	7	7	7	5	5	5	8	Zswim8	0.142612	0.0154994	0.115611
Q9D0I8	14	14	14	49.8	49.8	49.8	40	Mrto4	0.153346	0.0155174	0.115615
Q8R4X3	16	16	16	16.2	16.2	16.2	42	Rbm12	-0.143369	0.0155502	0.115615
F8TZM6	1	1	1	8.1	8.1	8.1	2	NA	-0.602127	0.0155628	0.115615
A0A0R4J282	12	1	1	30	3.8	3.8	1	Foxp1	0.638965	0.0155696	0.115615
Q4G5Y1	2	2	2	4.9	4.9	4.9	3	Klhdc2	0.29674	0.0156305	0.115934
Q9CQH3	7	7	7	30.2	30.2	30.2	19	Ndufb5	-0.123881	0.0156474	0.115934
Q8C8N2	2	2	2	3	3	3	2	Scai	-0.249561	0.0157111	0.116276
Q99L88	3	3	3	6.7	6.7	6.7	3	Sntb1	-0.201956	0.0158262	0.116997
Q9WTZ0	2	2	2	15.3	15.3	15.3	7	Uxt	0.144554	0.0158744	0.117081
O35621	6	4	4	22.1	19.1	19.1	5	Pmm1	0.124245	0.0158876	0.117081
Q8C178	7	7	7	11.9	11.9	11.9	10	Acox3	-0.220679	0.0158994	0.117081
P62301	13	13	13	61.6	61.6	61.6	104	Rps13	0.136993	0.0159127	0.117081
Q6A070	4	4	4	2.6	2.6	2.6	4	Fam179b	-0.1373	0.015933	0.117081
Q9D8E6	22	22	21	47.7	47.7	43.2	121	Rpl4	0.114634	0.0159455	0.117081
Q921K9	6	6	4	45	45	39.6	8	Bcl7b	-0.154817	0.0159608	0.117081
Q5RL51	3	3	3	5.7	5.7	5.7	5	Gstcd	0.172546	0.0160828	0.117512
E0CXY7	1	1	1	9.5	9.5	9.5	1	Fam173b	0.305755	0.0160934	0.117512
Q8CJ40	8	8	8	4.8	4.8	4.8	9	Crocc	-0.178507	0.0160979	0.117512
Q91VU7	21	21	21	40.8	40.8	40.8	47	Pus7	0.11858	0.0161031	0.117512
Q9WV98	4	4	4	47.2	47.2	47.2	7	Timm9	0.241575	0.016108	0.117512
Q920N2	4	4	4	8	8	8	5	Hlcs	0.158503	0.0161271	0.117522
Q9CX34	20	20	20	62.2	62.2	62.2	54	Sugt1	0.123116	0.0161913	0.117861
Q8R149	5	5	5	7.1	7.1	7.1	5	Bud13	0.169915	0.0163263	0.118714
Q0VBD2	7	7	7	10.4	10.4	10.4	7	Mcm10	0.183323	0.0163652	0.118867
Q8R3W2	3	3	3	19.3	19.3	19.3	4	0610009B22Rik	-0.218606	0.0164332	0.11923
Q91Z53	11	11	11	39.9	39.9	39.9	25	Grhpr	-0.178563	0.0165184	0.119718
P52431	31	31	31	32.9	32.9	32.9	54	Pold1	0.127446	0.0165523	0.119804
Q6NXL1	6	6	6	5.8	5.8	5.8	7	Sec24d	-0.172266	0.0165739	0.119804
Q8BZQ7	6	6	6	9.8	9.8	9.8	7	Anapc2	-0.141967	0.0165851	0.119804
Q8CG48	31	31	18	25.4	25.4	14.9	61	Smc2	0.127261	0.0166024	0.119804
Q9R0G7	2	2	2	2.2	2.2	2.2	2	Zeb2	-0.21099	0.0167056	0.120223
E9Q7F2	1	1	1	2.3	2.3	2.3	1	Rnf169	-0.316523	0.0167061	0.120223
Q06219	5	2	2	7	3.3	3.3	3	Nr4a2	-0.184828	0.0167188	0.120223
Q6KAU8	1	1	1	2.9	2.9	2.9	1	Atg16l2	0.246743	0.0167381	0.120223
O35280	12	12	12	25.8	25.8	25.8	18	Chek1	0.117122	0.0167509	0.120223
Q8C9X6	8	8	8	10.6	10.6	10.6	9	Epc1	-0.160433	0.0168057	0.120486
Q7TNV0	13	13	13	30.3	30.3	30.3	53	Dek	-0.13931	0.0168427	0.120622
Q8BG81	16	16	3	48.8	48.8	7.4	43	Poldip3	-0.174593	0.0170587	0.122037
Q8CES0	4	4	4	15.9	15.9	15.9	5	Naa30	0.13307	0.0170816	0.122069
A0A087WQQ5	28	28	28	24.7	24.7	24.7	46	Ktn1	0.142928	0.0171278	0.122268
Q9JI99	3	3	3	7.4	7.4	7.4	4	Sgpp1	-0.234771	0.0171817	0.122404
A2APB8	7	7	7	11.9	11.9	11.9	9	Tpx2	0.132487	0.0171837	0.122404
Q07417	14	14	14	39.3	39.3	39.3	41	Acads	-0.137532	0.0172324	0.122619
P22315	5	5	5	13.3	13.3	13.3	7	Fech	-0.148895	0.017326	0.123043
O88396	3	3	3	15.2	15.2	15.2	3	Grpel2	0.224897	0.017329	0.123043
A0A0G2JGT0	1	1	1	10.5	10.5	10.5	1	Igkv8-16	-0.348535	0.017352	0.123075
Q9DBL9	1	1	1	4.6	4.6	4.6	1	Abhd5	0.216779	0.0174832	0.123705
A0A1B0GRP8	1	1	1	15.7	15.7	15.7	1	Timm10b	0.535501	0.017486	0.123705
P60330	3	3	3	1.6	1.6	1.6	3	Espl1	-0.735478	0.0174967	0.123705
P62046	6	5	5	10.2	9	9	8	Lrch1	-0.153413	0.0175515	0.12391
Q8BTW8	4	4	4	7.7	7.7	7.7	6	Cdk5rap1	0.227334	0.0175768	0.12391
Q3TDN2	13	13	13	45.2	45.2	45.2	23	Faf2	0.143693	0.0175835	0.12391
P61750	6	2	2	45	9.4	9.4	5	Arf4	-0.150648	0.0176052	0.12391
Q80V03	1	1	1	2.6	2.6	2.6	1	Adck5	0.232984	0.0176264	0.12391
P16951	3	1	1	5.5	1.8	1.8	1	Atf2	-0.247576	0.0176375	0.12391
Q9CRD0	6	6	6	25.5	25.5	25.5	9	Ociad1	0.130452	0.0176705	0.124011
Q99J45	8	8	8	23.2	23.2	23.2	20	Nrbp1	-0.123686	0.0177492	0.124422
D3Z1Z0	2	2	2	29.9	29.9	29.9	4	Timm17a	0.161735	0.0177911	0.124422
Q8BU30	36	36	36	31.6	31.6	31.6	67	Iars	0.125841	0.0177957	0.124422
Q8K114	10	10	10	16.1	16.1	16.1	19	Ints9	-0.118794	0.017811	0.124422
Q91VJ9	5	5	5	24.6	24.6	24.6	9	Agpat1	-0.261678	0.0178228	0.124422
Q99LJ7	2	2	2	2.9	2.9	2.9	3	Rcbtb2	-0.161381	0.0178814	0.124603
P47857	17	14	14	23.8	20.4	20.4	20	Pfkm	-0.158884	0.0178862	0.124603
Q9EQI8	9	9	9	43.5	43.5	43.5	21	Mrpl46	0.150068	0.0179129	0.124658
O08579	10	10	10	41.3	41.3	41.3	20	Emd	0.147787	0.0179326	0.124666
Q810D6	10	10	10	34.1	34.1	34.1	32	Grwd1	0.149132	0.0180295	0.125208
P60867	7	7	7	37	37	37	39	Rps20	0.154293	0.0181473	0.125895
Q9Z1M2	12	7	1	33.9	20.3	2.8	14	Irgm2	-0.14202	0.0183078	0.126821
A0A087WP92	8	1	1	20.3	2.6	2.6	1	Trip12	-0.374738	0.0183348	0.126821
A0A0R4J0B4	12	12	12	28.2	28.2	28.2	20	Cmas	-0.181227	0.0183741	0.126821
P70434	1	1	1	2.6	2.6	2.6	1	Irf7	-0.647062	0.0183838	0.126821
Q8VCL2	4	4	4	22.7	22.7	22.7	8	Sco2	0.197437	0.0183874	0.126821
Q08642	13	13	13	22.7	22.7	22.7	21	Padi2	-0.120456	0.0184388	0.126821
A0A0R4J140	34	34	34	29.5	29.5	29.5	65	Cluh	0.157015	0.0184733	0.126821
Q6VGS5	4	4	4	1.8	1.8	1.8	7	Ccdc88c	-0.122399	0.0184766	0.126821
Q3TDX9	1	1	1	10.8	10.8	10.8	1	1110012L19Rik	0.156941	0.0184774	0.126821
O88874	9	9	9	21.5	21.5	21.5	17	Ccnk	-0.122929	0.0184834	0.126821
Q91WD5	14	14	14	39.3	39.3	39.3	45	Ndufs2	-0.179446	0.0184908	0.126821
Q9CQV8	13	7	7	65.4	47.6	47.6	20	Ywhab	0.138056	0.0185495	0.127072
Q8VCE7	7	7	7	22.3	22.3	22.3	17	Tmed5	0.147416	0.018578	0.127072
Q68FH4	7	7	7	22.9	22.9	22.9	13	Galk2	-0.178639	0.0185847	0.127072
Q9CPP6	6	6	6	60.3	60.3	60.3	23	Ndufa5	-0.125183	0.018646	0.12736
Q9CZL5	5	5	5	35.3	35.3	35.3	6	Pcbd2	-0.114284	0.0186756	0.127431
Q61733	10	10	10	27.3	27.3	27.3	17	Mrps31	0.128761	0.0187073	0.127517
Q9EPB4	12	12	12	60.1	60.1	60.1	41	Pycard	-0.169262	0.0187668	0.127791
Q8C0D0	9	9	9	31.4	31.4	31.4	15	Trub1	0.176531	0.0188032	0.127908
Q8K2Q4	1	1	1	4.9	4.9	4.9	2	Pgap3	-0.295629	0.0188345	0.12799
Q9D8X1	8	8	8	36.8	36.8	36.8	11	Cutc	-0.138078	0.0188958	0.128275
Q9CZM2	8	8	8	39.2	39.2	39.2	44	Rpl15	0.205877	0.0189401	0.128296
P12382	19	16	15	27.9	23.2	22.1	44	Pfkl	-0.124587	0.0189562	0.128296
O54824	24	24	24	25	25	25	99	Il16	-0.142835	0.0189568	0.128296
Q8VCE2	6	6	6	18.8	18.8	18.8	16	Gpn1	0.188688	0.0189882	0.128378
G3X987	11	11	11	43.3	43.3	43.3	22	Gimap9	-0.114292	0.0190288	0.128426
Q8BGY7	2	2	2	8.4	8.4	8.4	3	Fam210a	0.181135	0.0190494	0.128426
Q9QXA1	2	1	1	8.4	2.6	2.6	2	Cyhr1	-0.12115	0.01906	0.128426
Q99MP8	5	5	5	10.7	10.7	10.7	8	Brap	0.131148	0.019096	0.128426
Q640N3	16	16	16	16.5	16.5	16.5	24	Arhgap30	-0.125922	0.0191002	0.128426
Q8QZT1	18	18	18	46.5	46.5	46.5	72	Acat1	-0.123159	0.0191184	0.128426
P59438	3	3	3	2.8	2.8	2.8	3	Hps5	-0.145172	0.0191305	0.128426
P0DOV2	5	2	1	9.5	3.7	2.1	6	NA	-0.296242	0.0191649	0.128517
P62307	3	3	3	24.4	24.4	24.4	12	Snrpf	-0.165289	0.0192013	0.128517
Q9D2X5	3	3	3	3.7	3.7	3.7	5	Mau2	-0.217484	0.0192022	0.128517
Q7TT79	2	2	2	4.3	4.3	4.3	2	Mcph1	0.293187	0.0192478	0.128668
P17710	44	44	38	47.5	47.5	42	126	Hk1	-0.113853	0.0192634	0.128668
Q6A037	5	5	5	6	6	6	7	N4bp1	-0.141302	0.0192953	0.128752
Q921G7	19	19	19	39.4	39.4	39.4	36	Etfdh	-0.114868	0.0193385	0.128911
Q9D8U0	7	7	7	20.9	20.9	20.9	13	Ifrd2	0.143794	0.0194524	0.12954
Q80ZS3	8	8	8	41.5	41.5	41.5	17	Mrps26	0.163215	0.0195078	0.129739
Q6PHQ9	29	22	21	48.2	34.4	33	47	Pabpc4	0.186773	0.0195214	0.129739
Q64705	5	5	4	14.7	14.7	12.7	5	Usf2	0.147793	0.0196251	0.130298
Q3TWV0	36	1	1	70.6	2.1	2.1	5	Vim	-0.310241	0.0197198	0.130796
Q8C2E4	5	5	5	7.6	7.6	7.6	7	Ptcd1	0.128464	0.019759	0.130926
P97352	6	6	6	49	49	49	18	S100a13	-0.177158	0.0198119	0.131033
Q99MZ7	3	3	3	10.9	10.9	10.9	3	Pecr	0.172569	0.0198188	0.131033
E9PWH2	2	2	2	2.7	2.7	2.7	2	Card6	-0.293301	0.0198344	0.131033
Q91VW0	2	2	2	14.6	14.6	14.6	2	Fam173a	0.232211	0.0198989	0.131187
P36371	22	22	22	34.6	34.6	34.6	59	Tap2	-0.199307	0.0199232	0.131187
A0A338P6U4	7	7	7	21	21	21	9	Parl	0.329685	0.0199271	0.131187
Q3USJ8	5	5	5	7.2	7.2	7.2	6	Fchsd2	-0.25438	0.019944	0.131187
P14206	17	17	17	63.7	63.7	63.7	184	Rpsa	0.111204	0.0199638	0.131187
P47955	4	4	4	89.5	89.5	89.5	48	Rplp1	0.12728	0.0199885	0.131187
P68404	11	9	9	20.9	16.4	16.4	15	Prkcb	-0.16791	0.0199958	0.131187
Q7TPS7	5	5	5	20	20	20	10	Nfyc	-0.162164	0.0200189	0.131209
Q62176	2	2	2	9.3	9.3	9.3	2	Rbm38	0.273914	0.0200868	0.131524
E9Q7G0	92	92	57	49.1	49.1	31.1	218	Numa1	-0.162589	0.0201111	0.131553
Q8VEF1	3	3	3	5	5	5	3	Gramd1a	-0.15944	0.0202232	0.13196
Q9CQV7	5	5	5	38.8	38.8	38.8	11	Dnajc19	0.174186	0.0202257	0.13196
Q8BUH8	12	12	12	12.5	12.5	12.5	19	Senp7	-0.160615	0.0202398	0.13196
Q8BG17	5	5	5	29.5	29.5	29.5	8	Nol12	0.119749	0.0202527	0.13196
Q9CXT8	14	13	13	35.2	33.7	33.7	33	Pmpcb	0.123475	0.0202758	0.131981
A0A0R4J0H5	1	1	1	3.3	3.3	3.3	1	Tce7	0.180113	0.0203177	0.132125
O08908	4	2	2	4.7	2.2	2.2	2	Pik3r2	-0.310824	0.0203479	0.132192
Q9D0M2	4	4	4	20.2	20.2	20.2	7	Cdca7	0.144658	0.0203775	0.132193
Q60949	14	14	14	13.3	13.3	13.3	25	Tbc1d1	-0.188244	0.0203958	0.132193
Q91YH5	17	17	17	40.5	40.5	40.5	31	Atl3	0.13573	0.0204078	0.132193
Q8CGK3	24	24	24	34.4	34.4	34.4	57	Lonp1	-0.138461	0.0204524	0.132353
Q6PD10	2	2	2	5.5	5.5	5.5	2	Ip6k1	0.317942	0.0205308	0.132496
Q8C0L9	2	2	2	3.9	3.9	3.9	2	Gpcpd1	0.173348	0.0205643	0.132496
P29037	5	5	5	15.8	15.8	15.8	10	Tbp	0.132239	0.0206136	0.132496
Q922C1	2	2	2	4.2	4.2	4.2	2	1700030K09Rik	0.209485	0.0206151	0.132496
Q9CQF8	4	4	4	28.4	28.4	28.4	5	Mrpl57	0.15143	0.0206228	0.132496
Q3UZW7	4	4	4	18.2	18.2	18.2	6	Eef2kmt	0.159844	0.0206271	0.132496
Q9JKF1	77	77	74	53.7	53.7	52.1	227	Iqgap1	-0.160248	0.0206347	0.132496
P23298	12	12	11	20.4	20.4	19.2	20	Prkch	-0.145452	0.0206738	0.132496
E9PZ26	6	6	6	4.5	4.5	4.5	9	Brd1	-0.195311	0.0206856	0.132496
Q9WUR2	5	5	5	17.4	17.4	17.4	10	Eci2	-0.121697	0.020686	0.132496
P46664	21	21	21	50.7	50.7	50.7	68	Adss	0.142516	0.0207112	0.132496
Q3U3V8	1	1	1	1.9	1.9	1.9	1	Xrra1	-0.751866	0.0207333	0.132496
Q8VDP6	4	4	4	21.1	21.1	21.1	11	Cdipt	-0.223164	0.0207628	0.132496
Q8BVR6	1	1	1	2.6	2.6	2.6	1	Rspry1	0.164467	0.0207752	0.132496
Q9CWQ0	4	4	4	22.8	22.8	22.8	5	Dph5	0.318471	0.0207761	0.132496
Q62313	3	3	3	7.6	7.6	7.6	5	Tgoln1	0.130543	0.0207935	0.132496
O54833	10	10	10	33.7	33.7	33.7	21	Csnk2a2	0.14128	0.0208377	0.132611
Q9CQG1	1	1	1	7.3	7.3	7.3	1	Chac2	0.247836	0.0208515	0.132611
Q9D005	1	1	1	9	9	9	2	2610301B20Rik	0.113631	0.0209858	0.133338
E9PX10	2	2	2	17.4	17.4	17.4	2	Alg13	-0.153932	0.0210721	0.133692
Q3U033	3	3	3	10.4	10.4	10.4	8	Tnfsf8	0.164445	0.0210839	0.133692
Q8BLG0	1	1	1	1.1	1.1	1.1	1	Phf20	-0.176015	0.0211018	0.133692
Q3UQ44	25	22	22	18.2	16.6	16.6	42	Iqgap2	-0.153283	0.0211997	0.134184
Q99LZ3	3	3	3	11.2	11.2	11.2	5	Gins4	0.181863	0.0213122	0.134767
Q8VDC1	2	2	2	1.7	1.7	1.7	2	Fyco1	0.229216	0.0213618	0.134953
Q04863	10	10	10	26.3	26.3	26.3	15	Relb	0.203279	0.0214695	0.13531
A0A0A6YY64	15	15	12	28.8	28.8	23.4	20	Pfkfb3	-0.124954	0.0214703	0.13531
P51943	2	2	2	4	4	4	3	Ccna2	0.155893	0.0214793	0.13531
Q00651	4	4	4	3.6	3.6	3.6	7	Itga4	-0.284741	0.0215359	0.135538
Q922S4	11	11	11	17.6	17.6	17.6	22	Pde2a	-0.153768	0.0215842	0.135713
Q9CQR4	1	1	1	7.1	7.1	7.1	4	Acot13	-0.164419	0.0216374	0.135919
O54931	1	1	1	0.9	0.9	0.9	2	Akap2	-0.371716	0.0216595	0.135929
E9QKG3	5	5	5	12.6	12.6	12.6	7	Trmt11	0.160271	0.0217072	0.1361
Q8BUV8	2	2	2	3.1	3.1	3.1	2	Gpr107	-0.147762	0.0217932	0.13651
Q9D0N7	7	7	7	15.2	15.2	15.2	15	Chaf1b	0.119775	0.0218583	0.136714
D3Z4D6	2	2	2	29.9	29.9	29.9	4	Uqcc2	0.149574	0.0218669	0.136714
Q9CYN2	12	12	12	53.5	53.5	53.5	42	Spcs2	-0.120516	0.0219024	0.136808
Q9CX30	1	1	1	4.2	4.2	4.2	1	Yif1b	-0.130597	0.0219537	0.137
Q6PCM1	15	15	15	12.5	12.5	12.5	24	Kdm3a	-0.129653	0.022048	0.137294
Q8BPM0	1	1	1	0.8	0.8	0.8	1	Daam1	-0.206081	0.0220557	0.137294
Q8R2T8	6	6	6	11.9	11.9	11.9	7	Gtf3c5	0.205473	0.0220672	0.137294
Q99LN9	9	9	9	40.7	40.7	40.7	15	Dohh	0.165708	0.0220835	0.137294
Q9QZS3	4	4	3	7.4	7.4	6.1	5	Numb	-0.182251	0.0222357	0.13811
P70218	15	15	15	21.6	21.6	21.6	19	Map4k1	-0.140401	0.0222644	0.138149
Q99LU0	7	7	3	26.6	26.6	11.1	12	Chmp1b1	-0.215285	0.0222834	0.138149
E9PZQ1	3	3	3	1.5	1.5	1.5	3	Ddx60	-0.283812	0.022387	0.138662
Q9CR16	22	21	21	55.1	53.2	53.2	88	Ppid	0.132765	0.0224335	0.13882
Q9DCE9	21	21	16	53.9	53.9	41.1	67	Igtp	-0.17378	0.0225223	0.13914
Q9R246	1	1	1	2.6	2.6	2.6	1	Ucp2	0.290067	0.0225414	0.13914
Q99N57	11	9	8	23	20.2	18.5	9	Raf1	0.110881	0.0225488	0.13914
Q91V61	12	12	11	55.8	55.8	49.8	32	Sfxn3	-0.184742	0.0225723	0.13914
Q99JF5	6	6	6	20.2	20.2	20.2	12	Mvd	-0.119159	0.0225899	0.13914
Q8C3V4	40	40	2	55.9	55.9	4.4	195	Stat1	-0.130223	0.0226293	0.139254
Q9QY66	2	2	2	5.5	5.5	5.5	4	Znhit2	0.219164	0.0226741	0.139316
Q8VEG0	1	1	1	2.1	2.1	2.1	3	Ccdc71	-0.373772	0.0226814	0.139316
P55258	10	8	5	41.1	35.7	21.3	28	Rab8a	0.111409	0.0227219	0.139437
Q9CZL2	2	2	2	22.9	22.9	22.9	3	5730508B09Rik	-0.167904	0.0227851	0.139695
Q5DTY5	2	2	2	3.9	3.9	3.9	3	Pdp2	0.437516	0.0228971	0.140018
Q9CQ36	4	4	4	54.2	54.2	54.2	7	Pole4	0.300273	0.0228976	0.140018
Q6P5C5	2	2	2	10	10	10	2	Smug1	-0.239573	0.022901	0.140018
Q9QXT0	5	5	5	31.3	31.3	31.3	10	Cnpy2	0.125396	0.0230149	0.140267
Q03958	6	6	6	40.9	40.9	40.9	15	Pfdn6	0.157275	0.023017	0.140267
Q9QXV9	3	3	3	8.6	8.6	8.6	5	Spry1	0.17408	0.0230212	0.140267
Q9D0R9	7	7	7	20.5	20.5	20.5	10	Wdr89	-0.12145	0.0230345	0.140267
Q8BTW3	7	7	7	34.4	34.4	34.4	25	Exosc6	0.143343	0.0230472	0.140267
Q9QY93	5	5	5	37.1	37.1	37.1	7	Dctpp1	0.17089	0.0230733	0.140297
P26516	13	13	13	52	52	52	42	Psmd7	0.109952	0.0231484	0.140527
Q8R1F6	3	3	3	3.9	3.9	3.9	3	Hid1	-0.196018	0.0231534	0.140527
Q8K382	5	5	5	5.4	5.4	5.4	6	Dennd1a	-0.138958	0.023206	0.140616
Q9DBU3	5	5	5	12.7	12.7	12.7	8	Riok3	0.152661	0.0232104	0.140616
Q8CIV8	9	9	9	22.7	22.7	22.7	17	Tbce	0.274173	0.0232332	0.140626
Q6ZWQ7	4	4	4	21.1	21.1	21.1	11	Spcs3	-0.290452	0.0232867	0.140763
Q8R404	3	3	3	41.2	41.2	41.2	6	Qil1	0.113285	0.0233299	0.140763
P50580	23	23	23	61.2	61.2	61.2	146	Pa2g4	0.127784	0.0233603	0.140763
P54103	19	19	19	32.9	32.9	32.9	46	Dnajc2	0.116142	0.0233611	0.140763
Q9ESC4	7	7	2	39.5	39.5	10.9	10	Eral1	0.140968	0.0233616	0.140763
Q9DB77	18	18	18	41.9	41.9	41.9	69	Uqcrc2	-0.112941	0.0234924	0.141131
Q8CJG1	24	18	18	38.6	29.9	29.9	37	Ago1	-0.127136	0.0235139	0.141131
Q2TA93	10	2	2	13.9	1.5	1.5	3	Gbp11	-0.37741	0.0235179	0.141131
P23949	6	6	5	16.7	16.7	14	13	Zfp36l2	0.158033	0.0235327	0.141131
Q9CX25	1	1	1	7.5	7.5	7.5	1	9430038I01Rik	0.192428	0.0235897	0.141131
Q149C2	1	1	1	1.6	1.6	1.6	1	Traf3ip1	0.223505	0.0236063	0.141131
Q5F2F2	3	3	3	5	5	5	5	Abhd15	-0.304498	0.0236066	0.141131
Q99JW4	4	4	4	11.7	11.7	11.7	6	Lims1	-0.126303	0.0236084	0.141131
Q9QYJ0	18	18	18	53.4	53.4	53.4	73	Dnaja2	0.137894	0.0236139	0.141131
D3YYM9	2	2	2	8.3	8.3	8.3	4	Mfsd10	-0.176643	0.0236881	0.141386
Q3TEA8	25	25	25	43.1	43.1	43.1	108	Hp1bp3	-0.292358	0.023699	0.141386
Q7TPN9	6	6	6	14.2	14.2	14.2	8	Prr14	-0.126254	0.0237231	0.141402
Q9DCM2	5	5	5	24.8	24.8	24.8	6	Gstk1	-0.151163	0.0237871	0.141657
Q9D198	5	5	5	30.2	30.2	30.2	6	Syf2	0.206181	0.0238939	0.142165
Q9Z2P8	2	2	2	19.6	19.6	19.6	4	Vamp5	-0.197386	0.0239469	0.142353
P59997	13	13	12	13.7	13.7	12.4	23	Kdm2a	-0.13474	0.0239755	0.142396
Q8C405	21	21	13	33.5	33.5	19.3	59	Sp100	-0.319269	0.024004	0.142438
Q9D8I1	4	4	4	23.9	23.9	23.9	9	Mzb1	-0.422281	0.0241006	0.142883
Q9WUM3	11	11	11	21.3	21.3	21.3	23	Coro1b	-0.138549	0.0243013	0.143768
Q80Y17	4	4	4	7.2	7.2	7.2	5	Llgl1	0.208516	0.0243262	0.143768
Q9DB16	5	2	2	13.1	5.9	5.9	3	Cab39l	0.15263	0.024331	0.143768
Q60770	11	11	11	18.9	18.9	18.9	17	Stxbp3	-0.130668	0.0243362	0.143768
Q8K019	22	21	0	22.5	21.3	0	51	Bclaf1	0.148103	0.0243872	0.143941
Q99JV5	4	4	4	22.8	22.8	22.8	5	Stard4	0.180454	0.0244354	0.144097
Q6P9Q4	13	13	13	14	14	14	16	Fhod1	-0.111199	0.0244693	0.144169
Q4KMM3	4	4	4	7.9	7.9	7.9	6	Oxr1	-0.206216	0.0245713	0.144624
Q8BIH0	5	5	5	5.3	5.3	5.3	11	Sap130	-0.183154	0.02459	0.144624
P61290	13	13	13	45.3	45.3	45.3	43	Psme3	0.138345	0.024627	0.144713
Q9WVE8	9	8	8	22.6	21	21	20	Pacsin2	0.10235	0.0246755	0.144751
Q9DAR7	19	19	19	61.2	61.2	61.2	77	Dcps	-0.1021	0.0246856	0.144751
Q80WR5	4	4	4	28.7	28.7	28.7	7	A430005L14Rik	0.16392	0.0246987	0.144751
Q61545	8	8	8	14.4	14.4	14.4	38	Ewsr1	-0.132629	0.0248145	0.145301
Q00420	2	1	1	4.4	2.6	2.6	1	Gabpb1	0.295837	0.0249694	0.146057
Q6PAC3	15	15	15	39.8	39.8	39.8	30	Dcaf13	0.210176	0.024992	0.146057
P50427	4	4	4	7.1	7.1	7.1	7	Sts	-0.15118	0.0250095	0.146057
Q80ZQ9	3	3	3	35.2	35.2	35.2	3	Fam206a	0.229066	0.0250539	0.146188
Q5SYL3	2	2	2	0.9	0.9	0.9	2	Kiaa0100	-0.163948	0.0251485	0.146407
P10852	18	18	17	35	35	33.3	38	Slc3a2	0.129485	0.0251581	0.146407
Q62388	23	23	23	8	8	8	31	Atm	-0.2061	0.0251956	0.146407
Q9D0R2	27	27	26	43.6	43.6	42.5	91	Tars	0.116531	0.0252468	0.146407
P49442	14	14	14	40.7	40.7	40.7	35	Inpp1	-0.126021	0.0252579	0.146407
Q9JI13	9	9	9	24.7	24.7	24.7	20	Utp3	0.192196	0.0252615	0.146407
Q64287	20	20	20	49.8	49.8	49.8	49	Irf4	0.153929	0.0252688	0.146407
E9Q0X3	2	2	2	14.2	14.2	14.2	3	Cd160	0.273837	0.0252851	0.146407
B2RXC2	4	4	4	5.9	5.9	5.9	4	Itpkb	-0.176847	0.0253002	0.146407
Z4YJL9	2	2	2	26.1	26.1	26.1	2	Ift20	0.132348	0.0253116	0.146407
Q69Z99	11	11	11	24.7	24.7	24.7	17	Znf512	-0.22354	0.0253619	0.14643
Q9DAW9	12	11	11	45.5	42.1	42.1	32	Cnn3	-0.153839	0.0253644	0.14643
Q61490	6	6	6	13.2	13.2	13.2	13	Alcam	0.172677	0.0253982	0.14643
Q3U487	8	8	8	13	13	13	10	Hectd3	-0.154923	0.0254159	0.14643
Q9Z2A5	10	10	10	25.4	25.4	25.4	12	Ate1	0.113233	0.0254578	0.14643
Q6NXM2	2	2	2	4.1	4.1	4.1	4	Rcbtb1	-0.202197	0.0254618	0.14643
P15975	1	1	1	1.7	1.7	1.7	1	Usp53	-0.360541	0.0254699	0.14643
Q8C3J5	66	66	66	37.6	37.6	37.6	171	Dock2	-0.233252	0.0255054	0.146508
Q9D6T1	4	4	4	8.2	8.2	8.2	4	Tube1	-0.135893	0.0255477	0.146623
O35379	8	8	8	6	6	6	10	Abcc1	0.135308	0.0256114	0.146844
P70284	2	2	2	6.2	6.2	6.2	3	Tgif1	0.350563	0.0256555	0.146844
Q9EQU5	15	15	15	47.8	47.8	47.8	90	Set	0.106148	0.0256575	0.146844
Q9CQT2	8	8	8	31.7	31.7	31.7	16	Rbm7	-0.122345	0.0257002	0.146844
Q9R060	4	4	4	17.5	17.5	17.5	10	Nubp1	0.116692	0.0257041	0.146844
Q1HFZ0	36	36	36	52	52	52	128	Nsun2	0.103861	0.0257186	0.146844
Q8K4I3	15	15	14	23.6	23.6	22.3	26	Arhgef6	-0.140305	0.0258039	0.147204
Q6TXD4	3	3	3	2	2	2	3	Dnmbp	-0.121721	0.0258523	0.147207
O35459	4	4	4	18	18	18	12	Ech1	-0.1648	0.025868	0.147207
Q8K2P7	3	3	3	5.4	5.4	5.4	6	Slc38a1	0.177567	0.0258708	0.147207
Q78T81	1	1	1	5.6	5.6	5.6	1	Fam102a	-0.353549	0.0259577	0.147575
Q9D6J5	3	3	3	19.9	19.9	19.9	5	Ndufb8	-0.217447	0.0260582	0.147585
Q9Z315	35	35	35	50.2	50.2	50.2	77	Sart1	0.127521	0.0260735	0.147585
Q8BW10	11	11	11	32.3	32.3	32.3	18	Nob1	0.153301	0.0260773	0.147585
A2RT67	1	1	1	0.9	0.9	0.9	1	Dennd3	-0.255346	0.0260906	0.147585
Q9DCD0	19	19	19	44.5	44.5	44.5	73	Pgd	-0.128738	0.0260935	0.147585
Q9CQ28	3	3	3	16.9	16.9	16.9	4	Dph6	0.119962	0.0261032	0.147585
Q9Z1N7	3	2	2	7.9	5.1	5.1	2	Arid3b	-0.151288	0.0261387	0.147585
Q80X50	22	22	4	27	27	4	87	Ubap2l	0.16855	0.0261818	0.147585
Q8R1F9	5	5	5	13.5	13.5	13.5	6	Rpp40	0.19745	0.0261825	0.147585
P62849	6	6	5	39.8	39.8	34.6	74	Rps24	0.115318	0.0261963	0.147585
Q9QWF0	4	4	4	2.9	2.9	2.9	5	Chaf1a	0.171854	0.0262042	0.147585
Q9Z266	2	2	2	17.6	17.6	17.6	6	Snapin	0.151504	0.0262261	0.147585
Q9D903	16	16	16	49.3	49.3	49.3	45	Ebna1bp2	0.107684	0.0262679	0.147696
Q7TMQ7	9	9	9	12.4	12.4	12.4	11	Wdr91	-0.134771	0.0263139	0.14783
Q8BL97	10	10	9	28.1	28.1	28.1	42	Srsf7	0.107276	0.0264548	0.148495
Q6RI66	2	2	2	15.5	15.5	15.5	5	Pcd2	0.12788	0.0265232	0.148754
Q3TBT3	8	8	8	25.7	25.7	25.7	34	Tmem173	-0.204524	0.0266396	0.149147
Q80U58	10	8	8	10	8.3	8.3	15	Pum2	-0.121242	0.0266492	0.149147
P84089	5	1	1	48.1	10.6	10.6	6	Erh	0.108864	0.0266607	0.149147
Q9EPS3	1	1	1	3.4	3.4	3.4	1	Glce	0.271307	0.0267665	0.149496
Q9CXW3	14	14	14	53.3	53.3	53.3	63	Cacybp	0.114139	0.0267681	0.149496
Q80VE5	2	2	1	4.6	4.6	3	3	Tbc1d22b	-0.138508	0.0268244	0.149685
Q9CQK1	2	2	2	13.9	13.9	13.9	3	Znhit3	0.103774	0.0269314	0.15015
Q9ERL7	7	7	6	45.8	45.8	39.4	23	Gmfg	-0.114864	0.0269529	0.15015
Q8VC42	3	3	3	6.1	6.1	6.1	7	Mic1	-0.137133	0.0270148	0.150249
Q921Y0	6	6	1	23.6	23.6	3.2	24	Mob1a	-0.121257	0.0270159	0.150249
A0A571BEI2	14	10	10	34.1	24.5	24.5	23	NA	-0.134169	0.0270521	0.150324
Q9ERF3	11	11	11	43.3	43.3	43.3	34	Wdr61	0.145011	0.0271541	0.150765
Q5HZG4	8	8	8	11.3	11.3	11.3	9	Taf3	-0.132255	0.0271876	0.150825
Q9QZ83	18	2	2	55	5.6	5.6	109	Actg1	0.239699	0.0272168	0.150862
D3Z4Z0	1	1	1	3.6	3.6	3.6	1	Tada2b	-0.157892	0.0272526	0.150934
Q8BGR9	3	3	3	9.7	9.7	9.7	6	Ublcp1	-0.114049	0.0273013	0.15106
B2RXC6	20	20	20	18.3	18.3	18.3	26	Polr3a	0.120431	0.0273209	0.15106
Q9D3P8	3	3	3	19	19	19	10	Plgrkt	-0.152424	0.0273576	0.15107
P81117	2	2	2	6	6	6	3	Nucb2	-0.174241	0.0273902	0.15107
Q5DTT3	7	7	7	3	3	3	10	Fam208b	-0.271058	0.0274339	0.15107
Q8VEH5	1	1	1	3	3	3	2	Epm2aip1	0.330062	0.0274363	0.15107
O88573	1	1	1	0.8	0.8	0.8	1	Aff1	-0.287707	0.0274472	0.15107
Q9CYZ6	3	3	3	26	26	26	6	2810428I15Rik	0.129785	0.0274591	0.15107
Q99M28	4	4	4	14.4	14.4	14.4	23	Rnps1	0.147665	0.0275387	0.151324
Q9Z2U2	5	5	5	2.9	2.9	2.9	6	Zfp292	-0.116747	0.0275508	0.151324
Q8BGW5	2	2	2	9.6	9.6	9.6	2	Nabp1	-0.408517	0.0275789	0.151354
Q6ZPL9	10	10	10	18	18	18	19	Ddx55	-0.182854	0.0276261	0.151412
Q8C9S4	2	2	2	1.6	1.6	1.6	7	Ccdc186	-0.107917	0.0276543	0.151412
Q9CYA0	7	7	7	18	18	18	9	Creld2	-0.190586	0.0276709	0.151412
Q9CPR1	2	2	2	10.1	10.1	10.1	5	Rwdd4	0.137636	0.0276912	0.151412
Q3U2I3	1	1	1	1	1	1	2	Fam160a2	-0.110193	0.0277257	0.151412
P62077	3	3	3	31.3	31.3	31.3	6	Timm8b	0.326943	0.0277523	0.151412
Q09014	6	6	6	15.6	15.6	15.6	8	Ncf1	-0.120238	0.0277728	0.151412
P97355	14	14	14	43.7	43.7	43.7	31	Sms	0.138209	0.0277789	0.151412
Q7TSV4	23	23	23	35.6	35.6	35.6	63	Pgm2	-0.141924	0.0278149	0.151412
P28574	5	5	5	36.2	36.2	36.2	10	Max	0.123909	0.0278173	0.151412
Q8C5P7	2	2	2	14.8	14.8	14.8	5	Tdrp	-0.263246	0.0279229	0.151777
E9QLX1	4	4	4	9.3	9.3	9.3	4	Cd1d2	-0.194282	0.027941	0.151777
Q99KU1	1	1	1	4.5	4.5	4.5	2	Dhdds	0.16371	0.027953	0.151777
P10417	3	2	2	22.9	19.9	19.9	3	Bcl2	-0.164441	0.0280241	0.151825
Q3UPH1	8	8	8	23.5	23.5	23.5	13	Prrc1	-0.165757	0.0280414	0.151825
Q921M4	11	11	11	13.7	13.7	13.7	20	Golga2	0.108214	0.0280544	0.151825
A0A0F7R5U8	5	1	0	21.3	5.4	0	1	NA	-0.687183	0.0281078	0.151825
Q99LX0	11	11	11	67.7	67.7	67.7	63	Park7	-0.134426	0.0281518	0.151825
Q924T2	3	3	3	14.1	14.1	14.1	6	Mrps2	0.114715	0.0281568	0.151825
Q8CAK3	2	2	2	5.2	5.2	5.2	2	A230050P20Rik	0.129907	0.0281574	0.151825
P52482	3	3	3	16.6	16.6	16.6	3	Ube2e1	0.155892	0.0281645	0.151825
P43247	27	27	27	31.9	31.9	31.9	51	Msh2	0.103317	0.0281716	0.151825
Q3TNL9	3	3	3	9.5	9.5	9.5	5	mt-Nd1	-0.249992	0.0281902	0.151825
Q3URS9	5	5	5	15	15	15	8	Ccdc51	0.174748	0.0282866	0.152113
Q3URU8	17	17	17	15.5	15.5	15.5	25	Jak1	-0.12489	0.0282894	0.152113
O55135	8	8	8	50.6	50.6	50.6	21	Eif6	0.0988683	0.0283242	0.152177
Q924A9	4	4	4	18	18	18	7	Impa2	-0.118266	0.0285083	0.152736
Q8C5L6	3	3	3	6.8	6.8	6.8	3	Inpp5k	0.124214	0.0285505	0.152736
P84091	15	15	15	40.2	40.2	40.2	39	Ap2m1	-0.115932	0.0285566	0.152736
Q9JMA1	23	23	23	47.3	47.3	47.3	52	Usp14	0.104452	0.02856	0.152736
Q99KS2	3	3	3	14	14	14	3	Ngrn	0.178562	0.028567	0.152736
A0A571BF12	3	3	3	1.9	1.9	1.9	7	NA	-0.113615	0.0285788	0.152736
Q8BK64	13	13	13	49.1	49.1	49.1	44	Ahsa1	0.116881	0.0286013	0.152736
P62830	9	9	9	70.7	70.7	70.7	89	Rpl23	0.112859	0.0286369	0.152736
P27577	8	8	8	27.3	27.3	27.3	10	Ets1	-0.107362	0.0286572	0.152736
Q8C796	1	1	1	2.3	2.3	2.3	1	Rcor2	-0.296251	0.0286581	0.152736
P52293	18	18	18	45.7	45.7	45.7	49	Kpna2	0.104779	0.0287211	0.152949
P06537	7	7	7	13.8	13.8	13.8	14	Nr3c1	-0.168541	0.0287445	0.152951
Q9D1I2	3	3	3	18	18	18	7	1110007C09Rik	-0.213229	0.0287795	0.153015
Q62511	3	3	3	5.1	5.1	5.1	3	Zfp91	-0.149234	0.0288845	0.153443
Q69ZS7	8	8	5	15.8	15.8	9.7	11	Hbs1l	0.154446	0.0289177	0.153443
O54879	9	8	8	34.5	31	31	18	Hmgb3	-0.154303	0.0289292	0.153443
P06804	1	1	1	5.1	5.1	5.1	1	Tnf	-0.147087	0.0290139	0.153769
Q69ZK0	10	10	10	6.7	6.7	6.7	15	Prex1	-0.132493	0.0291025	0.154011
Q9JHU9	11	11	11	25.9	25.9	25.9	32	Isyna1	0.170361	0.0291059	0.154011
Q8CI78	4	4	4	10.2	10.2	10.2	4	Rmnd1	-0.163788	0.0291592	0.154171
Q91XD8	1	1	1	4.9	4.9	4.9	1	Slc25a38	0.192098	0.0291856	0.154187
Q8R2U5	5	1	1	31.6	7.6	7.6	1	Naa10	0.287378	0.0292577	0.154226
Q5EBH1	9	9	9	20.8	20.8	20.8	18	Rassf5	-0.112325	0.0292682	0.154226
O35904	19	19	19	23.8	23.8	23.8	33	Pik3cd	-0.175044	0.0292831	0.154226
P52912	8	5	5	25.1	16.6	16.6	12	Tia1	0.118427	0.0293155	0.154226
Q8BM75	2	2	2	1.9	1.9	1.9	2	Arid5b	-0.219268	0.0293241	0.154226
Q9ERR7	3	3	3	23.5	23.5	23.5	8	2020-09-15	-0.128509	0.0293322	0.154226
P97310	34	34	34	44.5	44.5	44.5	90	Mcm2	0.122899	0.0293916	0.154416
Q3TIV5	15	15	15	37.8	37.8	37.8	33	Zc3h15	0.115798	0.0294322	0.154456
Q8BHL3	5	5	5	9	9	9	8	Tbc1d10b	-0.133071	0.0294456	0.154456
Q8C0D9	1	1	1	1.8	1.8	1.8	2	Cep68	0.23485	0.0295112	0.154678
Q9Z0I6	9	9	5	20.9	20.9	12.4	28	Slfn2	0.16046	0.02965	0.155206
Q8BIK4	6	3	3	2.8	1.5	1.5	4	Dock9	-0.151939	0.0296587	0.155206
Q921C3	4	3	3	2.5	1.9	1.9	3	Brwd1	-0.480028	0.0297536	0.155518
O35130	11	11	11	44.3	44.3	44.3	23	Emg1	0.15795	0.0298052	0.155518
P48758	15	15	15	65.3	65.3	65.3	29	Cbr1	-0.1253	0.0298114	0.155518
G3X8Q1	8	8	8	4.1	4.1	4.1	9	Cabin1	-0.142508	0.0298124	0.155518
Q9D0F9	23	23	23	43.1	43.1	43.1	48	Pgm1	-0.135473	0.0298694	0.155518
Q8BJ03	3	3	3	9.2	9.2	9.2	4	Cox15	0.147053	0.0298703	0.155518
O35601	20	20	20	28	28	28	38	Fyb	-0.313138	0.029891	0.155518
Q8K2X2	2	2	2	7.8	7.8	7.8	5	Rbm48	0.137868	0.0299054	0.155518
P58058	4	4	4	13.2	13.2	13.2	7	Nadk	0.150665	0.0299991	0.1558
A0A0R4J065	5	5	5	22.6	22.6	22.6	7	Atg4b	0.119141	0.0300066	0.1558
Q9JM90	10	10	10	31.3	31.3	31.3	15	Stap1	0.125662	0.0300495	0.155901
O09005	1	1	1	5	5	5	2	Degs1	0.316655	0.0302241	0.156684
Q0VGN5	19	2	2	25.3	2.9	2.9	2	BC094435	0.190191	0.0302602	0.156688
P97770	10	10	10	20.6	20.6	20.6	25	Thumpd3	0.130696	0.0302882	0.156688
Q08093	12	12	11	51.1	51.1	47.5	44	Cnn2	-0.110332	0.03031	0.156688
Q99KC8	15	15	15	20.1	20.1	20.1	27	Vwa5a	-0.120299	0.0303262	0.156688
Q8BHS3	14	14	14	36.4	36.4	36.4	26	Rbm22	-0.144944	0.0303427	0.156688
O89079	9	9	9	46.1	46.1	46.1	25	Cope	0.113743	0.0303808	0.156763
Q3UQK9	1	1	1	3.8	3.8	3.8	1	Trp53inp1	-0.361776	0.0304531	0.156919
Q8BH43	9	9	9	21.7	21.7	21.7	14	Wasf2	-0.16059	0.0304583	0.156919
Q8R5J9	6	6	6	28.7	28.7	28.7	26	Arl6ip5	-0.158428	0.0304852	0.156936
O89051	3	3	3	12	12	12	4	Itm2b	0.123725	0.0305857	0.157332
Q6PGF5	24	24	24	26.4	26.4	26.4	42	Bms1	0.216535	0.0306115	0.157342
E9Q1K3	10	10	1	18.6	18.6	1.4	31	Add1	-0.148567	0.030747	0.157917
F6RDM4	2	2	2	18.7	18.7	18.7	4	Gls	0.226745	0.0308922	0.158483
P03975	9	1	0	14.5	2.2	0	2	Iap	0.219886	0.0309181	0.158483
Q8BI72	15	15	15	37.8	37.8	37.8	23	Cdkn2aip	-0.112367	0.0309551	0.158483
Q3U3J1	5	5	5	14.8	14.8	14.8	6	Bckdha	0.0999293	0.0309687	0.158483
Q9JJ89	10	10	10	27.5	27.5	27.5	20	Ccdc86	0.164129	0.0309765	0.158483
Q9D125	3	3	3	17	17	17	5	Mrps25	0.147544	0.0310533	0.15865
Q08639	3	3	3	11	11	11	6	Tfdp1	0.144225	0.0310569	0.15865
Q8BYZ1	5	5	5	18.8	18.8	18.8	6	Abi3	-0.1904	0.0311216	0.158823
Q61133	4	4	3	17.2	17.2	14.3	9	Gstt2	-0.174945	0.0311384	0.158823
Q9D7B1	7	7	7	16.4	16.4	16.4	8	Dus2	0.179126	0.0311674	0.158849
Q9JJX7	4	4	4	16.2	16.2	16.2	6	Tdp2	0.147009	0.0312008	0.158897
Q9R123	1	1	1	3.2	3.2	3.2	2	Nat6	-0.147417	0.03123	0.158908
Q80Y82	15	15	15	15.1	15.1	15.1	20	Zmynd8	-0.11784	0.0312509	0.158908
Q8R2Q4	7	7	7	10.8	10.8	10.8	7	Gfm2	0.144898	0.0312872	0.158909
Q9JLZ3	9	9	9	30.9	30.9	30.9	13	Auh	-0.124266	0.0313505	0.158909
Q60953	18	18	18	23.8	23.8	23.8	49	Pml	-0.140911	0.0313538	0.158909
Q8BHK6	8	8	8	26.7	26.7	26.7	16	Slamf7	-0.153921	0.0313674	0.158909
Q8R1R3	2	2	2	5.1	5.1	5.1	2	Stard7	0.160453	0.0313705	0.158909
Q9WV30	2	2	2	1.4	1.4	1.4	2	Nfat5	0.348134	0.0314506	0.159193
P06151	23	23	0	55.7	55.7	0	191	Ldha	-0.106565	0.0315736	0.159678
Q9D3E6	21	17	17	17.4	14.5	14.5	22	Stag1	-0.201147	0.0316032	0.159678
Q9CQV4	2	2	2	6.4	6.4	6.4	7	Fam134c	0.152893	0.0316349	0.159678
Q9CQA3	11	11	11	39.4	39.4	39.4	38	Sdhb	0.0979163	0.0316424	0.159678
Q8CDN6	13	13	13	57.4	57.4	57.4	66	Txnl1	0.109524	0.0317069	0.159882
Q8VBZ3	11	11	11	22.6	22.6	22.6	25	Clptm1	0.104593	0.0318413	0.160438
Q99L85	3	3	3	11.7	11.7	11.7	4	Elp5	0.21348	0.0318717	0.160469
A0A0R4J0S3	2	2	2	6.8	6.8	6.8	2	Rtn4ip1	0.12762	0.0319805	0.160895
Q8C6B9	7	7	7	47.6	47.6	47.6	16	Rps19bp1	0.106853	0.0320388	0.160957
Q9EST4	6	6	5	20.8	20.8	18.2	17	Psmg2	0.151133	0.0320656	0.160957
P08249	18	18	18	63.9	63.9	63.9	153	Mdh2	-0.122883	0.0320826	0.160957
Q91YN9	3	3	3	16.2	16.2	16.2	6	Bag2	0.136735	0.0320896	0.160957
P39688	10	9	8	22.5	20.7	19.2	24	Fyn	-0.126746	0.0321202	0.160988
A0A140LI34	5	5	5	5.8	5.8	5.8	7	Znf654	-0.0967805	0.0322009	0.161272
A3KMP2	11	11	11	29	29	29	26	Ttc38	-0.104182	0.032257	0.161431
B0V2N1	3	3	3	3.2	3.2	3.2	3	Ptprs	0.119359	0.0323848	0.161948
Q6P7T9	9	9	9	15	15	15	16	Nfatc1	0.230379	0.0326052	0.162899
Q99MB2	2	2	2	6.1	6.1	6.1	4	Mtfr1	0.195144	0.0326239	0.162899
Q8K2T8	19	19	19	41.5	41.5	41.5	50	Paf1	0.115276	0.032649	0.162902
Q91V01	6	6	6	13.1	13.1	13.1	11	Lpcat3	-0.168223	0.0327558	0.163312
Q9D0T1	7	7	7	53.1	53.1	53.1	26	Nhp2l1	0.229646	0.0329921	0.164335
E9Q800	37	1	1	54.2	1.9	1.9	2	Immt	-0.219879	0.0330104	0.164335
Q8BN21	3	3	3	7.8	7.8	7.8	5	Vrk2	-0.183121	0.0331474	0.164862
Q80TA6	7	7	7	12.2	12.2	12.2	13	Mtmr12	-0.182637	0.0331659	0.164862
Q64152	12	12	2	73.5	73.5	13.7	95	Btf3	0.199862	0.0332473	0.165037
Q3U2U7	3	3	3	5.2	5.2	5.2	3	Mettl17	-0.139036	0.0332508	0.165037
Q9D8N0	27	27	27	60.6	60.6	60.6	134	Eef1g	0.103185	0.0332775	0.165047
Q3TFD2	2	2	2	3.4	3.4	3.4	3	Lpcat1	-0.137581	0.03343	0.165613
A0A0G2JGY6	2	2	2	4.6	4.6	4.6	3	Supt20h	-0.127368	0.0334492	0.165613
Q923T9	9	6	3	17.8	10.6	4.3	16	Camk2g	-0.13439	0.0334665	0.165613
Q9DC60	2	2	2	5.4	5.4	5.4	4	Ubiad1	0.149451	0.0335979	0.16614
O08648	1	1	1	1.3	1.3	1.3	2	Map3k4	-0.186905	0.0337499	0.166624
Q8BHA0	3	3	3	30.4	30.4	30.4	3	Ino80c	0.339485	0.0337693	0.166624
Q8R0X2	1	1	1	5	5	5	1	Cacul1	0.199022	0.0337711	0.166624
P97494	12	12	12	24	24	24	27	Gclc	-0.156145	0.0338728	0.167002
O08553	21	21	18	51.9	51.9	45.5	81	Dpysl2	-0.112472	0.0339812	0.167164
P28063	14	14	14	63.8	63.8	63.8	44	Psmb8	0.126402	0.0339856	0.167164
P13864	56	56	56	38.4	38.4	38.4	120	Dnmt1	0.122419	0.0340057	0.167164
D3YXK2	24	24	17	31.4	31.4	21.3	73	Safb	-0.143784	0.0340062	0.167164
Q61151	10	9	9	20.8	18.8	18.8	14	Ppp2r5e	-0.141261	0.0341842	0.167915
O08759	22	22	22	27.2	27.2	27.2	37	Ube3a	0.112937	0.0342573	0.168046
Q922F4	11	1	1	28.2	3.4	3.4	1	Tubb6	-0.304672	0.0342615	0.168046
Q9WUZ9	5	5	5	18	18	18	13	Entpd5	-0.105719	0.034461	0.168899
O55125	9	9	9	32.7	32.7	32.7	14	Nipsnap1	0.135629	0.034583	0.169372
Q3TJZ6	7	4	4	15.5	11.5	11.5	6	Fam98a	0.252398	0.0347191	0.16982
Q80XC2	5	5	5	31	31	31	11	Trmt61a	0.131919	0.0347668	0.16982
Q9CQG2	9	9	9	20.8	20.8	20.8	19	Mettl16	0.130717	0.0347702	0.16982
E9PUF7	41	41	41	52.4	52.4	52.4	144	Arhgef1	-0.100563	0.0347766	0.16982
F6WLR1	2	2	2	9.7	9.7	9.7	3	Rpusd3	-0.104923	0.0349135	0.170364
Q6PAR0	2	2	2	5	5	5	5	Klhdc10	0.16101	0.034965	0.170489
Q3U1J1	2	2	2	14.7	14.7	14.7	2	Tfpt	0.192622	0.0350418	0.170739
P17427	27	27	20	31.8	31.8	24.8	51	Ap2a2	-0.108556	0.0351081	0.170929
Q99LP6	10	10	10	49.8	49.8	49.8	29	Grpel1	0.120458	0.0351324	0.170929
Q9CQM9	16	16	16	50.7	50.7	50.7	42	Glrx3	0.108119	0.035165	0.170963
Q99LI8	9	9	9	12	12	12	13	Hgs	0.109379	0.0353355	0.171666
Q9JL25	4	4	3	20.6	20.6	17.2	4	Rgs1	0.150801	0.0354113	0.171909
Q8BMS9	12	12	12	39.6	39.6	39.6	30	Rassf2	-0.155061	0.0354956	0.172192
B1ARD6	4	4	3	4.5	4.5	3.2	5	Slfn9	-0.125844	0.0355772	0.172462
Q9D8X5	5	5	5	18.5	18.5	18.5	10	Cnot8	0.201453	0.0356349	0.172616
P56376	10	10	10	87.9	87.9	87.9	22	Acyp1	-0.105255	0.0356896	0.172694
Q9CWG9	3	3	1	22.4	22.4	11.9	4	Bloc1s2	0.175658	0.035703	0.172694
Q3U133	3	3	2	7.8	7.8	5.4	5	Znf746	-0.163719	0.0357445	0.172769
Q6GQW0	5	5	4	4.7	4.7	3.9	8	Btbd11	-0.143962	0.0357746	0.172789
O70309	1	1	1	1.1	1.1	1.1	3	Itgb5	-0.151027	0.0359145	0.173096
Q99MK9	3	3	3	6.8	6.8	6.8	4	Rassf1	-0.11454	0.035972	0.173096
Q9R0M8	1	1	1	2.8	2.8	2.8	1	Slc35a2	-0.130874	0.035983	0.173096
P14131	16	16	16	67.1	67.1	67.1	63	Rps16	0.21448	0.0359866	0.173096
Q91Y89	2	2	2	27.9	27.9	27.9	2	Il2	0.122235	0.035997	0.173096
Q9ET26	6	6	6	33.6	33.6	33.6	16	Rnf114	0.2445	0.0360099	0.173096
Q91V12	11	11	11	41.2	41.2	41.2	46	Acot7	0.148968	0.0360204	0.173096
Q810U5	4	4	4	14.8	14.8	14.8	5	Ccdc50	0.145636	0.0360749	0.173233
P61222	25	25	25	47.4	47.4	47.4	75	Abce1	0.0933396	0.0361484	0.173271
Q80UU1	4	4	4	7.6	7.6	7.6	8	Ankzf1	-0.109303	0.0361595	0.173271
Q8R0K4	7	7	7	26.6	26.6	26.6	11	Ccdc137	0.106776	0.0361612	0.173271
Q60972	11	4	4	27.8	15.3	15.3	21	Rbbp4	0.11378	0.036326	0.173811
Q922S8	2	2	2	3.5	3.5	3.5	3	Kif2c	0.25397	0.0363261	0.173811
Q3UTZ3	6	6	6	9	9	9	8	BC037034	-0.137223	0.0364065	0.174024
Q3TU36	20	20	1	41.7	41.7	2.3	50	Rap1gds1	-0.113001	0.0364431	0.174024
Q8VH51	16	16	16	38.7	38.7	38.7	74	Rbm39	-0.100104	0.036463	0.174024
P63166	4	4	3	30.7	30.7	29.7	6	Sumo1	-0.123295	0.0364755	0.174024
Q02111	15	15	14	26.6	26.6	25.2	24	Prkcq	-0.150504	0.0365246	0.174134
Q99KI0	31	31	31	41.9	41.9	41.9	139	Aco2	-0.0994791	0.0365549	0.174154
P59048	3	3	3	30.1	30.1	30.1	4	Pdrg1	0.20989	0.0366358	0.174414
Q9Z110	27	27	27	42.4	42.4	42.4	54	Aldh18a1	0.112455	0.0366992	0.174529
Q9D1H6	7	7	7	42.2	42.2	42.2	12	Ndufaf4	0.097138	0.0367126	0.174529
P63038	41	41	41	80.8	80.8	80.8	383	Hspd1	0.232544	0.0367924	0.174783
Q9JKX4	18	18	18	43	43	43	28	Aatf	0.0987192	0.0368709	0.175032
Q9JKD8	8	8	7	22.3	22.3	20.8	18	Tbx21	0.132875	0.0369749	0.175271
Q8K1C0	4	4	4	8.3	8.3	8.3	11	Angel2	-0.135507	0.0370018	0.175271
Q60865	13	13	13	17.7	17.7	17.7	47	Caprin1	0.164705	0.0370021	0.175271
Q8BPY9	6	4	4	9.1	6.3	6.3	5	Fignl1	0.101049	0.0370444	0.175271
O08749	14	14	14	37.1	37.1	37.1	45	Dld	-0.104655	0.0370532	0.175271
Q9CQN1	30	30	30	51.4	51.4	51.4	77	Trap1	0.100713	0.0371299	0.175509
P63280	8	8	8	34.8	34.8	34.8	40	Ube2i	-0.133697	0.037196	0.175682
Q5XG73	3	3	3	7.1	7.1	7.1	4	Acbd5	0.106706	0.0372574	0.175682
Q3TX08	16	16	16	25.6	25.6	25.6	28	Trmt1	0.138976	0.0372639	0.175682
Q8C7D2	1	1	1	2.2	2.2	2.2	2	Crbn	-0.106272	0.0372722	0.175682
Q9WVM1	1	1	1	2.5	2.5	2.5	1	Racgap1	0.180303	0.0373311	0.175834
Q9DBG6	17	17	17	35	35	35	60	Rpn2	-0.107859	0.0373705	0.175895
Q99K48	25	24	3	58.4	56.7	10.6	157	Nono	-0.114073	0.0374537	0.176162
Q8K3G5	11	11	11	27.4	27.4	27.4	21	Vrk3	-0.151312	0.0375574	0.176525
B2M0S2	5	5	4	8.5	8.5	7.4	10	Tu52	0.129847	0.0376065	0.176536
Q6PEM6	4	4	4	7.4	7.4	7.4	5	Gramd3	-0.217399	0.0376549	0.176536
Q9CRQ7	2	2	1	11.8	11.8	5.9	2	Rabgap1l	0.270226	0.0376613	0.176536
Q5XW54	8	8	8	17.6	17.6	17.6	13	Daxx	-0.124036	0.037666	0.176536
P61759	12	12	12	58.2	58.2	58.2	31	Vbp1	0.122098	0.0376948	0.176538
Q8BGS7	1	1	1	2.6	2.6	2.6	4	Cept1	-0.217809	0.0377784	0.176538
Q9JIZ5	6	6	6	22.8	22.8	22.8	10	Tfap4	0.129259	0.0377855	0.176538
P97478	1	1	1	4.1	4.1	4.1	1	Coq7	-0.212311	0.0378199	0.176538
Q9CYY7	3	3	3	19.5	19.5	19.5	4	Slmo2	0.136091	0.0378212	0.176538
P70441	17	17	17	52.4	52.4	52.4	33	Slc9a3r1	-0.137167	0.0378258	0.176538
Q9DB27	6	6	6	49.2	49.2	49.2	14	Mcts1	0.249811	0.0378675	0.176609
P01630	2	2	2	21.2	21.2	21.2	3	Igkv2-137	-0.216618	0.0380953	0.177547
Q922D8	45	45	44	58.2	58.2	57.4	165	Mthfd1	0.114729	0.0382681	0.178227
Q9Z1T6	3	3	3	1.3	1.3	1.3	4	Pikfyve	-0.150415	0.0383817	0.178631
Q3UHD9	11	11	11	10.6	10.6	10.6	19	Agap2	-0.120671	0.0384842	0.178982
Q8CFB4	14	14	14	27.8	27.8	27.8	49	Gbp5	-0.122678	0.0386032	0.17941
Q9CQ91	4	4	4	50	50	50	13	Ndufa3	0.129806	0.0387624	0.180024
O88952	4	4	4	21.8	21.8	21.8	8	Lin7c	0.154942	0.0388289	0.180207
Q8K124	4	4	4	13.7	13.7	13.7	8	Plekho2	-0.147367	0.0388563	0.180208
Q9CZ09	2	2	2	7.2	7.2	7.2	2	Mettl18	-0.105056	0.0389229	0.180392
O08715	5	5	5	10	10	10	8	Akap1	0.158803	0.0390139	0.180687
Q9Z0S1	8	8	8	34.7	34.7	34.7	12	Bpnt1	0.122994	0.0391318	0.181107
Q9CWW6	5	5	5	58	58	58	13	Pin4	0.127871	0.0394088	0.182169
Q6P9L6	7	7	7	5.5	5.5	5.5	9	Kif15	0.162061	0.0394161	0.182169
Q9QZC2	1	1	1	1	1	1	1	Plxnc1	-0.315023	0.0394654	0.18227
Q8BIP0	3	3	3	5.8	5.8	5.8	4	Dars2	-0.108529	0.0395375	0.182476
D3YUR8	1	1	1	14.8	14.8	14.8	1	0610007P14Rik	0.251763	0.0396065	0.182668
Q8C3I8	10	10	10	38.4	38.4	38.4	17	Hgh1	0.0913018	0.0396913	0.18276
A2AWA9	11	11	9	15.8	15.8	13.5	15	Rabgap1	0.118399	0.0396913	0.18276
Q8VE95	5	5	5	35.8	35.8	35.8	7	NA	0.132911	0.0397328	0.18276
Q91WT4	5	5	5	23.8	23.8	23.8	8	Dnajc17	0.107369	0.0397824	0.18276
A0A0G2JDI0	1	1	1	7.4	7.4	7.4	1	Mvk	-0.214856	0.0397877	0.18276
Q9DAA6	4	4	4	27.2	27.2	27.2	6	Exosc1	0.118849	0.0397915	0.18276
Q60769	8	8	8	12.4	12.4	12.4	11	Tnfaip3	-0.162994	0.0398194	0.182762
P56135	4	4	4	36.4	36.4	36.4	21	Atp5j2	-0.118482	0.0399047	0.182849
Q9EQK5	24	24	24	36.1	36.1	36.1	52	Mvp	0.101604	0.0399196	0.182849
Q9Z0E0	4	4	4	7.1	7.1	7.1	6	Ncdn	-0.154267	0.0399209	0.182849
Q3TGQ4	7	7	7	11.7	11.7	11.7	8	Secisbp2	0.108983	0.0399596	0.182901
Q80X73	2	2	2	6.8	6.8	6.8	4	Pelo	0.117257	0.0400121	0.183015
Q7TMK9	27	1	1	47.7	2.6	2.6	1	Syncrip	0.168937	0.0400434	0.183032
Q8BTH8	4	4	2	8.5	8.5	4.1	8	Csnk1g1	-0.129353	0.0401359	0.183329
Q9JLI6	10	10	10	23.4	23.4	23.4	16	Scly	-0.116997	0.0401901	0.183446
Q3UIS6	10	10	9	40.8	40.8	36.6	19	Morf4l1	0.107938	0.0402167	0.183446
P62196	28	28	27	67.7	67.7	66	98	Psmc5	0.115561	0.0402534	0.183487
Q9QXG2	6	6	5	12.8	12.8	11.7	7	Chm	0.123958	0.0403435	0.18377
Q80UG5	23	23	23	47	47	47	50	2020-09-09	-0.0988905	0.0403707	0.18377
Q8C078	1	1	1	2.7	2.7	2.7	1	Camkk2	0.203723	0.0404758	0.184119
A2AWL7	17	17	17	7.3	7.3	7.3	23	Mga	-0.099391	0.0405028	0.184119
Q6ZQF0	10	10	10	7.3	7.3	7.3	17	Topbp1	0.0939828	0.0405542	0.184162
P55194	21	21	5	38.8	38.8	11.6	60	Sh3bp1	-0.111715	0.0405906	0.184162
P70227	24	24	19	10.4	10.4	8.9	37	Itpr3	-0.2635	0.040609	0.184162
Q6NXW6	4	4	4	8.1	8.1	8.1	4	Rad17	0.173762	0.0406232	0.184162
A0A494BBE1	3	3	3	49	49	49	5	Pold4	0.121792	0.0407605	0.184463
Q5DU37	1	1	1	0.6	0.6	0.6	2	Zfyve26	-0.32319	0.04077	0.184463
P19182	4	4	4	8.7	8.7	8.7	8	Ifrd1	0.159437	0.0407728	0.184463
D6RI62	1	1	1	4	4	4	1	Asxl2	-0.249731	0.0408976	0.184817
Q7TMM9	20	3	1	54.4	8.8	2.7	12	Tubb2a	0.176106	0.0409276	0.184817
P85094	7	7	7	61.7	61.7	61.7	10	Isoc2a	-0.117716	0.0409344	0.184817
Q9CXX9	2	2	2	6.7	6.7	6.7	2	Cuedc2	0.142086	0.0411464	0.18523
Q61792	13	13	13	43	43	43	44	Lasp1	-0.120964	0.0411498	0.18523
Q5M8N4	6	6	6	21.5	21.5	21.5	12	Sdr39u1	-0.13186	0.0411531	0.18523
Q9JHN8	2	2	2	9.4	9.4	9.4	3	Stk19	-0.155634	0.0411808	0.18523
Q9JKP7	3	3	3	20.7	20.7	20.7	7	Pole3	0.144037	0.0412061	0.18523
Q64327	3	3	3	21.3	21.3	21.3	6	Mea1	0.162728	0.0412347	0.18523
Q9QZS8	2	2	2	2.2	2.2	2.2	3	Sh2d3c	-0.171683	0.041256	0.18523
E9PUU4	29	29	29	21.4	21.4	21.4	49	Gemin5	0.152191	0.0412582	0.18523
Q91YN1	3	3	3	6.7	6.7	6.7	3	Fam118a	-0.211773	0.0413124	0.18523
Q9QX11	14	13	12	36.7	34.9	33.2	21	Cyth1	-0.137712	0.0413639	0.18523
Q68FD7	2	2	2	1.6	1.6	1.6	4	Fnip1	0.126298	0.0413699	0.18523
Q9DAX9	5	5	5	10.3	10.3	10.3	8	Appbp2	0.170899	0.0413755	0.18523
Q8C2E7	16	16	16	14.8	14.8	14.8	23	Kiaa0196	-0.167949	0.0413884	0.18523
Q9D2Y5	2	2	2	6.1	6.1	6.1	3	Snx20	-0.16588	0.0415574	0.185771
P61161	13	13	13	39.3	39.3	39.3	65	Actr2	-0.0966375	0.0415808	0.185771
Q62417	1	1	1	1.1	1.1	1.1	2	Sorbs1	-0.249734	0.041593	0.185771
Q9CQ06	5	5	5	23.6	23.6	23.6	8	Mrpl24	0.12568	0.0417555	0.186371
Q9CPY7	27	27	27	63.2	63.2	63.2	71	Lap3	0.0957646	0.0419003	0.186773
Q9JKP5	8	1	1	26.4	9.7	9.7	6	Mbnl1	0.212475	0.0419018	0.186773
O88509	4	3	3	7.3	6.4	6.4	3	Dnmt3b	0.222767	0.0420203	0.187176
Q6RUT7	1	1	1	18.4	18.4	18.4	1	Ccsmst1	-0.175097	0.0420667	0.187213
Q8K1X4	19	19	18	20.4	20.4	19.6	43	Nckap1l	-0.134537	0.0420848	0.187213
Q61466	15	13	12	41.9	37.1	35.7	29	Smarcd1	-0.0964475	0.0421147	0.18722
Q60634	5	5	5	14.5	14.5	14.5	7	Flot2	-0.0978089	0.0422455	0.187676
A0A0U1RP81	29	1	0	54.9	2	0	2	NA	-0.149165	0.0423316	0.187841
O89033	3	3	3	7.7	7.7	7.7	3	Cdc6	0.223888	0.0423654	0.187841
Q61043	7	7	7	3.9	3.9	3.9	8	Nin	-0.118293	0.0423673	0.187841
Q8K2Q7	3	3	3	6.1	6.1	6.1	11	Brox	-0.111135	0.0424712	0.18805
Q6ZQA6	1	1	1	1.8	1.8	1.8	1	Igsf3	-0.190036	0.0426724	0.188645
Q9Z0Y1	6	6	6	31.7	31.7	31.7	7	Dctn3	-0.111823	0.0426818	0.188645
P29595	4	4	4	45.7	45.7	45.7	19	Nedd8	0.207863	0.0426907	0.188645
Q9DA19	2	2	2	4.4	4.4	4.4	2	Cir1	0.129654	0.0427787	0.188908
A0A140LJJ5	36	36	35	16.2	16.2	16	61	Akap13	-0.093233	0.042821	0.188955
O09131	10	10	10	37.5	37.5	37.5	15	Gsto1	0.139971	0.0428461	0.188955
Q9CPT5	7	7	7	47.2	47.2	47.2	11	Nop16	0.154733	0.0428822	0.188988
G3X8R1	2	2	2	6.3	6.3	6.3	2	Kptn	0.165766	0.0429105	0.188988
Q8K394	9	9	9	8.7	8.7	8.7	12	Plcl2	-0.105059	0.0429593	0.18906
O35648	3	3	3	20.4	20.4	20.4	3	Cetn3	0.118005	0.0429837	0.18906
Q3V209	1	1	1	6.6	6.6	6.6	1	Tmub2	-0.287158	0.0430581	0.189262
Q8CAA7	7	7	7	12.9	12.9	12.9	7	Pgm2l1	-0.114616	0.0431582	0.189577
Q01405	13	9	9	18.7	13.1	13.1	25	Sec23a	-0.134666	0.0431982	0.189627
Q80XP8	8	8	8	25.1	25.1	25.1	12	Fam76b	-0.174105	0.0433674	0.190244
Q8BX80	9	9	9	15.7	15.7	15.7	15	Engase	-0.146566	0.0436008	0.191142
Q9WVK4	29	29	19	58.1	58.1	40.8	76	Ehd1	-0.116623	0.0436386	0.191181
P61957	3	3	2	27.4	27.4	14.7	30	Sumo2	-0.155584	0.0438544	0.192
Q6NSR8	10	10	10	27.7	27.7	27.7	24	Npepl1	0.144897	0.0439032	0.192087
Q8C3Y4	4	4	4	2	2	2	4	Kntc1	0.120346	0.0439545	0.192119
Q80UP5	8	8	8	15.1	15.1	15.1	17	Ankrd13a	-0.127673	0.0439683	0.192119
O08912	6	6	6	14.5	14.5	14.5	8	Galnt1	0.0909728	0.0440961	0.19218
Q9QYL7	7	7	7	26.8	26.8	26.8	16	Abt1	0.148514	0.0441309	0.19218
Q5PSV9	16	16	16	15.1	15.1	15.1	26	Mdc1	0.120763	0.0441439	0.19218
Q8VHZ7	8	8	8	28.9	28.9	28.9	14	Imp4	0.209294	0.0441507	0.19218
Q7TSI1	1	1	1	1	1	1	1	Plekhm1	-0.132318	0.0441521	0.19218
P61087	10	10	10	54.5	54.5	54.5	33	Ube2k	0.127428	0.0441557	0.19218
Q99N84	4	4	4	21.7	21.7	21.7	5	Mrps18b	0.173072	0.044304	0.192699
A0A3Q4L2S1	7	7	7	30.3	30.3	30.3	21	Nubp2	0.115602	0.0443894	0.192944
Q9JJT0	7	7	7	20.4	20.4	20.4	17	Rcl1	0.16423	0.0444787	0.193206
P97351	23	23	23	67.4	67.4	67.4	99	Rps3a	0.124474	0.0446118	0.193658
Q3UCQ1	3	3	3	8.6	8.6	8.6	4	Foxk2	0.153517	0.0447619	0.193974
Q8BK63	12	12	11	40.1	40.1	38	23	Csnk1a1	-0.131815	0.0447707	0.193974
O88351	20	20	19	33	33	32	40	Ikbkb	-0.0990497	0.0447721	0.193974
P16382	3	3	3	5.6	5.6	5.6	4	Il4r	-0.105358	0.0448464	0.194169
Q80VP0	11	11	11	9.8	9.8	9.8	19	Tecpr1	-0.097537	0.0449895	0.194661
Q9EQN3	8	8	7	38.5	38.5	36.2	18	Tsc22d4	-0.101338	0.0451837	0.195375
Q9CQQ4	1	1	1	4.5	4.5	4.5	2	Gemin2	0.244552	0.0452415	0.195495
Q8C0C0	15	15	15	21.7	21.7	21.7	20	Zhx2	-0.101174	0.0452704	0.195495
Q8R1J3	4	4	4	13.7	13.7	13.7	7	Zcchc9	0.118769	0.0453781	0.195833
Q7TNE3	10	10	10	47.1	47.1	47.1	17	Spag7	0.142625	0.0455205	0.196286
Q8VE70	11	11	11	58	58	58	33	Pdcd10	-0.141664	0.045542	0.196286
P48024	9	9	9	55.8	55.8	55.8	20	Eif1	0.115132	0.0456038	0.196425
P19426	10	10	10	35.5	35.5	35.5	19	Nelfe	0.106376	0.0456647	0.196559
Q9DBG9	1	1	1	13.7	13.7	13.7	2	Tax1bp3	-0.161196	0.0457443	0.196774
Q9CZ69	1	1	1	5.5	5.5	5.5	3	Cmtm6	-0.115792	0.0458188	0.196951
P62242	10	10	10	57.7	57.7	57.7	79	Rps8	0.144312	0.0458445	0.196951
Q6P9R4	10	10	10	8.6	8.6	8.6	12	Arhgef18	-0.103583	0.0460531	0.197719
Q8K2W3	2	2	2	2.7	2.7	2.7	2	Txndc11	-0.181929	0.0460879	0.197739
Q8VE65	3	3	3	23	23	23	7	Taf12	-0.0879324	0.0461266	0.197739
Q3U132	2	2	2	3.7	3.7	3.7	2	Tespa1	0.277976	0.046157	0.197739
Q8BZ21	5	5	5	3.2	3.2	3.2	11	Kat6a	-0.138451	0.0461984	0.197739
Q3THJ3	6	6	6	36.5	36.5	36.5	10	Eif1ad	0.0982272	0.0462661	0.197739
Q9CPX7	2	2	2	19.3	19.3	19.3	2	Mrps16	0.164094	0.046284	0.197739
P04187	13	13	13	46.2	46.2	46.2	60	Gzmb	0.143747	0.0463049	0.197739
Q99PN3	2	2	2	3.3	3.3	3.3	2	Trim26	-0.126202	0.0463141	0.197739
Q8CCF0	17	17	17	41.1	41.1	41.1	51	Prpf31	0.0996481	0.0463254	0.197739
Q8BK58	7	7	7	19.5	19.5	19.5	10	Hspbap1	0.0925653	0.0467235	0.199309
Q91VT4	4	4	4	22	22	22	8	Cbr4	-0.119826	0.0468657	0.199765
Q3TFI6	10	10	10	28.3	28.3	28.3	17	Gimap1	-0.170412	0.0468903	0.199765
Q9D8T2	12	12	12	23.6	23.6	23.6	30	Gsdmdc1	-0.114043	0.0469316	0.199813
Q922Q1	13	13	13	36.1	36.1	36.1	27	2020-03-02	-0.122862	0.0469774	0.199879
Q80Y20	5	5	5	11.4	11.4	11.4	6	Alkbh8	0.172221	0.0470116	0.199897
B1ATC3	5	5	5	4.5	4.5	4.5	8	Tnrc6c	-0.0916143	0.0470594	0.199972
Q921S7	10	10	10	25.1	25.1	25.1	19	Mrpl37	0.107978	0.047134	0.200161
Q8K013	2	2	2	8.2	8.2	8.2	4	Gtpbp10	0.107034	0.0472851	0.200389
Q9R1Z7	1	1	1	6.2	6.2	6.2	2	Pts	-0.108013	0.0473022	0.200389
Z4YL50	2	2	2	7.1	7.1	7.1	5	Adal	-0.102052	0.0473437	0.200389
B1AR17	29	15	13	15.5	8.2	7	19	Chd3	-0.126654	0.0473503	0.200389
Q80YR4	12	12	12	16.9	16.9	16.9	22	Znf598	0.118318	0.0473531	0.200389
Q8QZY9	7	7	7	27.6	27.6	27.6	22	Sf3b4	0.114644	0.0473836	0.200389
Q9R062	7	7	7	24.6	24.6	24.6	22	Gyg1	0.103982	0.0473986	0.200389
Q91YE7	12	10	10	15.1	13	13	16	Rbm5	-0.0906082	0.047505	0.200659
Q9QXY6	22	12	10	41.1	23.9	20.4	25	Ehd3	-0.161186	0.0475229	0.200659
Q8CH72	11	11	11	19.8	19.8	19.8	22	Trim32	0.0878692	0.0475919	0.200797
Q8BJ34	6	6	6	3.1	3.1	3.1	6	Marf1	-0.10532	0.0476159	0.200797
Q924Z4	4	4	4	13.7	13.7	13.7	4	Cers2	0.140323	0.0478482	0.201583
Q9QXK2	5	5	5	9.4	9.4	9.4	7	Rad18	0.127598	0.0478886	0.201583
P26039	125	125	107	60.6	60.6	54.9	425	Tln1	-0.0925503	0.0478933	0.201583
Q3UIA2	14	14	14	26	26	26	32	Arhgap17	-0.147694	0.0479494	0.201691
P62908	22	22	22	81.5	81.5	81.5	181	Rps3	0.147897	0.0481038	0.202213
Q8BL48	3	3	3	5.8	5.8	5.8	3	Unk	0.154243	0.0482059	0.202514
Q9CZ62	6	6	6	10	10	10	8	Cep97	-0.0922658	0.0482723	0.202619
Q80UU2	8	8	8	30.4	30.4	30.4	12	Rpp38	0.107307	0.0482921	0.202619
A2A9I0	2	2	2	13.3	13.3	13.3	4	Gosr2	0.16374	0.0483768	0.202847
Q3UUV5	6	6	6	19.2	19.2	19.2	12	Skap1	-0.103225	0.0484119	0.202866
P01887	4	4	4	42	42	42	23	B2m	-0.212345	0.0484471	0.202886
Q9D358	3	3	1	24.1	24.1	11.4	7	Acp1	0.111494	0.0485675	0.20323
Q3UMB9	13	13	13	10.2	10.2	10.2	17	Kiaa1033	-0.174633	0.0485978	0.20323
Q3TA75	10	8	2	19.7	17.3	5.6	13	Fxr2	0.112332	0.0486211	0.20323
Q923E4	8	8	8	16.7	16.7	16.7	8	Sirt1	0.206694	0.0489218	0.204117
Q921G6	10	10	10	20.6	20.6	20.6	16	Lrch4	-0.0984754	0.0489252	0.204117
O35551	18	18	18	24.6	24.6	24.6	22	Rabep1	0.0908592	0.0489255	0.204117
Q9QXY9	5	5	5	18.5	18.5	18.5	8	Pex3	0.201473	0.0490459	0.204491
P26187	2	2	2	12.8	12.8	12.8	4	Mgmt	0.146023	0.0491414	0.204644
Q9D2D7	2	2	2	1.5	1.5	1.5	2	Znf687	-0.188053	0.0491441	0.204644
Q61699	42	40	40	59.7	57.1	57.1	140	Hsph1	0.0941618	0.0492562	0.204888
O55126	5	5	5	18.1	18.1	18.1	6	Gbas	-0.117949	0.0492684	0.204888
E9Q109	6	6	6	59.4	59.4	59.4	16	Nip7	0.211111	0.0492952	0.204888
Q9D8C6	2	2	2	22.2	22.2	22.2	3	Med11	0.105015	0.0494378	0.205326
Q9Z2Z6	9	9	8	33.6	33.6	29.9	13	Slc25a20	-0.132636	0.0494625	0.205326
Q9R0P3	8	8	8	34.8	34.8	34.8	22	Esd	0.0877973	0.0495824	0.205696
A0A1Y7VLP0	1	1	1	14	14	14	2	Mp68	-0.465765	0.0496966	0.206041
B1AXD8	2	2	2	9	9	9	2	Akirin2	0.148728	0.0498081	0.206311
Q9CPT4	4	4	4	28.3	28.3	28.3	7	Mydgf	0.200977	0.0498238	0.206311
Q3TV70	1	1	1	8.6	8.6	8.6	3	Nr2c2ap	0.183301	0.0499073	0.206528
Q9CXD6	5	4	4	12.9	10.6	10.6	5	Mcur1	0.12982	0.0500551	0.206946
Q9CYI0	1	1	1	4.1	4.1	4.1	1	5730455P16Rik	0.14384	0.0500745	0.206946
Q9QUH0	2	2	2	11.2	11.2	11.2	11	Glrx	-0.12646	0.0501016	0.206946
Q9Z1Q5	13	13	13	75.5	75.5	75.5	84	Clic1	-0.102204	0.050139	0.206971
Q8CHS8	3	3	3	9.8	9.8	9.8	4	Vps37a	0.11293	0.0502858	0.207448
Q99LX5	6	6	6	27.3	27.3	27.3	10	Mmtag2	0.0901364	0.0503504	0.207458
Q9D2E2	8	8	8	17.8	17.8	17.8	12	Toe1	-0.0952318	0.0503507	0.207458
Q7TMK6	5	5	5	6.1	6.1	6.1	5	Hook2	0.176658	0.0506434	0.208535
Q31125	2	2	2	4.8	4.8	4.8	2	Slc39a7	-0.186537	0.0509123	0.209335
Q9R0X4	18	18	18	39.6	39.6	39.6	45	Acot9	-0.124612	0.0509166	0.209335
P47911	18	18	18	52.4	52.4	52.4	121	Rpl6	0.103416	0.0509427	0.209335
Q8K2Y9	8	8	2	23.8	23.8	7.1	12	Ccm2	-0.124789	0.0509636	0.209335
Q63932	11	11	5	34.9	34.9	20.2	23	Map2k2	-0.106423	0.0510402	0.20945
Q8K1A5	1	1	1	3.4	3.4	3.4	2	Tmem41b	-0.220866	0.0510545	0.20945
Q6XPS7	1	1	1	5.5	5.5	5.5	2	Tha1	-0.0954188	0.0512899	0.210284
F8VPQ2	8	8	8	6.3	6.3	6.3	13	Arid4a	-0.110958	0.0513307	0.210284
Q64339	4	4	4	42.9	42.9	42.9	14	Isg15	-0.273822	0.0513529	0.210284
Q5UAK0	2	2	2	3.5	3.5	3.5	4	Mier1	-0.121367	0.051425	0.21045
P50171	7	7	7	41.3	41.3	41.3	9	Hsd17b8	-0.101773	0.0516042	0.210935
Q9WTU0	12	12	11	12.2	12.2	10.9	24	Phf2	-0.117923	0.0516071	0.210935
Q8CHU6	8	8	8	16.4	16.4	16.4	14	Trim12c	-0.113943	0.0517048	0.211062
Q9ER39	5	5	5	16.5	16.5	16.5	8	Tor1a	-0.0963672	0.0517278	0.211062
Q91WG5	3	2	2	6	4.2	4.2	7	Prkag2	-0.196542	0.0517566	0.211062
Q8CH18	22	22	22	19.2	19.2	19.2	44	Ccar1	-0.0933496	0.0517748	0.211062
Q3TER3	5	5	5	18.5	18.5	18.5	6	Spata5l1	0.161039	0.0517969	0.211062
Q9CXU1	1	1	1	13	13	13	2	Med31	0.203201	0.0518774	0.211261
P54310	2	2	2	3.3	3.3	3.3	2	Lipe	-0.13371	0.0519444	0.211404
Q99J79	5	5	5	14.8	14.8	14.8	6	Ddb2	-0.141812	0.0521112	0.211907
Q9CRI6	2	2	2	11.1	11.1	11.1	3	Zfp511	0.194467	0.0522048	0.211907
Q03526	11	11	11	18.6	18.6	18.6	22	Itk	-0.0948608	0.0522904	0.211907
P62317	9	9	9	67.8	67.8	67.8	50	Snrpd2	-0.137912	0.0523063	0.211907
Q9D902	13	13	13	52.7	52.7	52.7	23	Gtf2e2	0.120446	0.0523117	0.211907
P14733	45	45	42	70.7	70.7	66.2	241	Lmnb1	-0.166837	0.0523193	0.211907
Q6ZQ38	40	40	39	40.2	40.2	39.5	116	Cand1	-0.115568	0.0523317	0.211907
O54946	8	8	7	25.5	25.5	22.7	16	Dnajb6	0.145509	0.0523704	0.211907
B2RXV4	3	3	3	7	7	7	3	Flvcr1	0.107236	0.0524146	0.211907
Q8R151	15	15	15	9.7	9.7	9.7	18	Znfx1	-0.126151	0.0524182	0.211907
Q3UVG3	2	2	2	2.9	2.9	2.9	3	Fam91a1	0.141866	0.0524187	0.211907
Q8R570	4	4	4	14	14	14	5	Snap47	0.1511	0.0524553	0.211926
Q8BGW1	13	13	13	33.9	33.9	33.9	21	Fto	0.0995902	0.052515	0.212038
P97477	2	1	1	5.3	3.3	3.3	1	Aurka	0.139708	0.0527433	0.212831
E9PYD1	7	7	6	22.1	22.1	20.1	9	Fam98c	-0.0894969	0.052831	0.212867
F6SAX2	2	2	2	10.1	10.1	10.1	4	3110009E18Rik	-0.142558	0.052848	0.212867
Q9Z1T1	20	20	20	20	20	20	34	Ap3b1	-0.118762	0.0529085	0.212867
Q9Z2F6	2	2	2	4.9	4.9	4.9	3	Bcl3	-0.258788	0.0529102	0.212867
P83882	4	4	4	25.5	25.5	25.5	13	Rpl36a	0.103766	0.0529173	0.212867
A2AJK6	12	9	9	4.3	3.3	3.3	11	Chd7	0.108967	0.0530153	0.212867
A2RSJ4	7	7	7	5.8	5.8	5.8	9	Uhrf1bp1l	-0.0847286	0.0530277	0.212867
Q8BVE8	4	4	4	3.4	3.4	3.4	5	Whsc1	0.178484	0.0530335	0.212867
Q9ER73	6	6	6	15.6	15.6	15.6	10	Elp4	0.0864859	0.0531567	0.212867
Q8BFW4	9	9	9	24.1	24.1	24.1	18	Trim65	-0.109159	0.0531701	0.212867
Q68FM7	1	1	1	0.7	0.7	0.7	1	Arhgef11	-0.324949	0.0532049	0.212867
A6H6A9	3	2	2	4.4	3.4	3.4	2	Rabgap1l	0.163591	0.0532234	0.212867
Q99MY8	4	4	4	1.6	1.6	1.6	4	Ash1l	-0.388988	0.053256	0.212867
Q3U1T9	3	3	3	4.6	4.6	4.6	4	Dennd1b	0.318211	0.0532915	0.212867
P97432	2	2	2	2.4	2.4	2.4	5	Nbr1	0.11628	0.0533174	0.212867
Q8R1Q8	12	12	12	31	31	31	36	Dync1li1	-0.0912066	0.0533259	0.212867
Q91VE0	9	9	9	17.4	17.4	17.4	9	Slc27a4	-0.0999709	0.0533287	0.212867
P97384	15	15	15	31.2	31.2	31.2	33	Anxa11	-0.0900838	0.053356	0.212867
Q8BJZ4	8	8	8	34.7	34.7	34.7	17	Mrps35	0.12329	0.0534505	0.212867
Q9JHK4	12	12	12	26.6	26.6	26.6	24	Rabggta	0.0911553	0.0534814	0.212867
Q3UH60	11	11	11	9.2	9.2	9.2	17	Dip2b	0.0995596	0.0535122	0.212867
Q505B8	2	2	2	11.7	11.7	11.7	3	Syce2	0.101952	0.0535161	0.212867
O35864	14	14	14	52.1	52.1	52.1	25	Cops5	0.104932	0.053583	0.212867
Q5BL07	2	2	2	1.4	1.4	1.4	3	Pex1	-0.125936	0.0535846	0.212867
Q9DB90	6	6	6	17.9	17.9	17.9	14	Smg9	0.15003	0.0536317	0.212867
Q3URH5	33	1	1	28.2	1.3	1.3	1	Smarca4	-0.163548	0.0536342	0.212867
Q62315	5	5	5	6.1	6.1	6.1	7	Jarid2	-0.192132	0.053653	0.212867
D3YXK1	2	2	2	3.3	3.3	3.3	2	Samd1	-0.146053	0.0536623	0.212867
Q8C2K1	14	14	14	24	24	24	26	Def6	-0.136064	0.0536811	0.212867
Q80U44	2	2	2	2.1	2.1	2.1	3	Zfyve16	0.151016	0.0537785	0.212952
O08528	31	27	24	38.3	34.1	29.1	69	Hk2	-0.11853	0.0537791	0.212952
P61080	1	1	1	7.5	7.5	7.5	3	Ube2d1	-0.117342	0.0538125	0.212952
P09926	4	4	4	14.8	14.8	14.8	7	Surf2	0.348857	0.0538307	0.212952
Q99N20	1	1	1	6.5	6.5	6.5	2	Brms1	-0.174099	0.0539353	0.213053
Q8BMA5	5	5	5	4.3	4.3	4.3	8	Npat	0.111934	0.0539502	0.213053
Q99ME2	9	9	9	12.9	12.9	12.9	16	Wdr6	0.110404	0.0539525	0.213053
Q8K2F8	11	11	5	25.8	25.8	11.3	20	Lsm14a	0.124012	0.0540329	0.213244
Q3U2G2	52	52	49	74.1	74.1	69.6	243	Hspa4	0.0972371	0.0541902	0.21362
Q791N7	2	2	2	18.7	18.7	18.7	4	Znrd1	0.143875	0.0542396	0.21362
O88986	3	3	3	11.8	11.8	11.8	8	Gcat	0.0873379	0.0542577	0.21362
Q9WUU8	7	7	7	12.5	12.5	12.5	12	Tnip1	0.113862	0.0542774	0.21362
Q8BTY1	7	7	7	16.7	16.7	16.7	9	Ccbl1	-0.13918	0.0542888	0.21362
P52432	8	8	8	34.1	34.1	34.1	17	Polr1c	0.0880795	0.0543624	0.213707
Q9CPV5	2	2	2	11.9	11.9	11.9	2	Pmf1	0.219945	0.0543754	0.213707
Q91VY9	13	13	13	31.7	31.7	31.7	19	Znf622	0.119492	0.0544392	0.213832
Q8CHT6	3	3	3	10.4	10.4	10.4	5	Fam169b	-0.155441	0.0544907	0.213856
Q8K3A0	5	5	5	24.8	24.8	24.8	7	Hscb	0.0997628	0.0545097	0.213856
P62267	7	7	1	35	35	7.7	44	Rps23	0.148785	0.0547332	0.214519
Q922Q8	14	14	14	50.2	50.2	50.2	30	Lrrc59	0.106211	0.0547804	0.214519
P46737	5	5	5	19.2	19.2	19.2	9	Brcc3	0.153433	0.0548162	0.214519
Q7TMY7	6	5	5	7	6	6	9	Ipo8	0.159506	0.0548356	0.214519
Q4QRL3	35	35	35	27.5	27.5	27.5	61	Ccdc88b	-0.0857882	0.0548401	0.214519
Q921X6	6	6	6	26.6	26.6	26.6	12	Polr3f	0.0930519	0.0550247	0.215114
Q9JI48	1	1	1	13.4	13.4	13.4	3	Plac8	-0.39811	0.0550781	0.215196
B2RQC6	76	76	76	39.6	39.6	39.6	207	Cad	0.0867067	0.0551947	0.215421
P62918	11	11	11	42	42	42	37	Rpl8	0.123694	0.0552005	0.215421
O35984	2	2	2	11.2	11.2	11.2	2	Pbx2	-0.124191	0.0552526	0.215498
Q8BM48	4	4	4	37.1	37.1	37.1	9	Sec11c	-0.178432	0.0553904	0.215878
Q8BU04	5	5	5	12.2	12.2	12.2	6	Ubr7	0.0937226	0.0554149	0.215878
Q3TFC3	2	2	2	13.1	13.1	13.1	4	Siva1	0.0940415	0.0554527	0.215899
Q9R0T8	6	6	6	10.3	10.3	10.3	12	Ikbke	-0.138698	0.0556423	0.216422
B7ZMT1	5	5	2	10	10	3.4	6	Cdk19	-0.148472	0.0556835	0.216422
Q9CXJ1	4	4	4	8.8	8.8	8.8	5	Ears2	-0.161794	0.0556849	0.216422
Q80YV4	5	5	5	6.7	6.7	6.7	6	Pank4	-0.102477	0.0557801	0.216509
Q64727	14	14	14	15.2	15.2	15.2	19	Vcl	-0.121181	0.0557964	0.216509
Q8R3Y8	8	8	8	18.8	18.8	18.8	15	Irf2bp1	0.0992196	0.0558569	0.216509
Q91XB0	3	3	3	12.4	12.4	12.4	6	Trex1	0.193738	0.0558676	0.216509
P47856	20	20	19	33	33	31.9	45	Gfpt1	0.111338	0.0558765	0.216509
Q99L28	2	2	2	16.6	16.6	16.6	8	Rsl24d1	0.184324	0.0559454	0.216509
Q80T85	6	6	6	7.6	7.6	7.6	11	Dcaf5	0.136062	0.0559606	0.216509
P80314	33	33	33	68.6	68.6	68.6	212	Cct2	0.109173	0.0559679	0.216509
Q91VM5	20	20	4	43.6	43.6	8.2	79	Rbmxl1	-0.136141	0.0560979	0.216886
Q9JIK5	49	49	49	57.9	57.9	57.9	210	Ddx21	0.156216	0.0561938	0.217075
Q80T06	16	16	14	64.8	64.8	60.5	73	Eef1d	0.104171	0.0562121	0.217075
Q8BMK1	3	3	3	11.6	11.6	11.6	4	Mettl2	0.187597	0.0564323	0.217798
Q3TW27	7	7	7	13.7	13.7	13.7	18	Nelfcd	-0.114259	0.0564699	0.217817
G3UWZ0	19	19	19	14.5	14.5	14.5	31	Baz1a	0.176757	0.0565174	0.217874
Q8BGH7	1	1	1	22.6	22.6	22.6	2	Cdc42se2	0.183861	0.056648	0.218152
E9QAM5	24	24	24	9.4	9.4	9.4	32	Helz2	-0.201652	0.0566552	0.218152
Q9CZS1	10	9	9	25.6	24.1	24.1	12	Aldh1b1	-0.0921372	0.0568697	0.218851
Q8VIJ6	27	27	26	48.4	48.4	47.2	161	Sfpq	-0.112752	0.056937	0.218943
Q6PIJ4	14	14	14	17.5	17.5	17.5	20	Nfrkb	-0.0942939	0.0569594	0.218943
P18572	4	4	4	13.4	13.4	13.4	11	Bsg	0.0895529	0.0570513	0.219149
Q3ULW8	15	15	15	37.7	37.7	37.7	32	Parp3	-0.21476	0.057079	0.219149
Q8VBZ0	2	2	2	6.9	6.9	6.9	3	Dhrsx	-0.358789	0.0571768	0.219398
P48377	7	7	6	9.1	9.1	8	14	Rfx1	-0.141796	0.0572888	0.219611
Q80U87	14	14	14	15.9	15.9	15.9	25	Usp8	-0.095441	0.0572983	0.219611
Q9JJL8	12	12	12	32.6	32.6	32.6	18	Sars2	0.0797769	0.0574032	0.219886
Q08481	2	2	2	4	4	4	3	Pecam1	-0.282592	0.0576047	0.22053
Q03311	1	1	1	1.5	1.5	1.5	4	Bche	1.69148	0.0576783	0.220582
Q8R4N0	8	8	8	28.1	28.1	28.1	17	Clybl	-0.111956	0.0576844	0.220582
Q5SQX6	37	37	7	32.4	32.4	5.3	69	Cyfip2	-0.126688	0.057752	0.220706
Q8C2G0	36	36	35	42.4	42.4	41.6	74	Ptk2b	-0.0856947	0.0577835	0.220706
Q8BHB4	27	27	27	33	33	33	45	Wdr3	0.172513	0.0578272	0.220746
O55047	6	5	5	9.9	8.8	8.8	8	Tlk2	-0.142628	0.058169	0.221697
Q9CWY8	8	8	8	32.2	32.2	32.2	15	Rnaseh2a	0.0981932	0.0581733	0.221697
A0A3Q4EBK4	15	13	13	46.1	43.9	43.9	31	Bin1	-0.109925	0.0581763	0.221697
P84078	9	9	2	58.6	58.6	14.9	65	Arf1	-0.148593	0.0582796	0.221964
F6ZQA3	37	2	2	53.6	2.7	2.7	5	Numa1	-0.167135	0.0583812	0.222149
Q8C166	15	15	14	31.9	31.9	30.2	35	Cpne1	-0.0938727	0.0584206	0.222149
O09061	9	9	9	40.4	40.4	40.4	37	Psmb1	0.0973908	0.0584287	0.222149
Q99LC9	4	4	4	6.5	6.5	6.5	4	Pex6	1.62751	0.0586224	0.222573
Q8C407	2	2	2	8.1	8.1	8.1	4	Yipf4	-0.0894306	0.0586405	0.222573
Q922M7	2	2	2	13.4	13.4	13.4	4	NA	0.22938	0.0586406	0.222573
Q3URE1	6	6	6	9.9	9.9	9.9	6	Acsf3	0.141663	0.0586985	0.222666
A2RSE4	2	2	2	19.1	19.1	19.1	7	Ube2b	0.333026	0.0590271	0.223784
Q9CR80	4	4	4	35.7	35.7	35.7	7	Fam32a	-0.148223	0.0591235	0.223799
Q3U155	2	2	2	4.1	4.1	4.1	2	Ccdc174	0.182582	0.0591592	0.223799
Q91XF0	2	2	2	6.9	6.9	6.9	2	Pnpo	0.109892	0.0591761	0.223799
Q4VBD2	5	5	5	13.3	13.3	13.3	6	Tapt1	-0.114541	0.0591846	0.223799
P97376	7	7	7	29.8	29.8	29.8	15	Frg1	0.147914	0.0592049	0.223799
P62311	4	4	4	41.2	41.2	41.2	11	Lsm3	-0.18655	0.0592329	0.223799
Q9CQU5	9	9	9	38.5	38.5	38.5	12	Zwint	0.133091	0.0593185	0.223881
P97855	19	19	0	49.9	49.9	0	141	G3bp1	0.122402	0.0593222	0.223881
O88811	10	10	9	23.5	23.5	21.6	19	Stam2	-0.19317	0.0593913	0.224002
A0A0B4J1E2	26	26	23	53.9	53.9	47.8	60	Snw1	0.092128	0.0594636	0.224002
P47968	10	10	10	35.6	35.6	35.6	20	Rpia	0.121273	0.0594789	0.224002
Q8BNW9	14	14	14	32.4	32.4	32.4	32	Kbtbd11	-0.0910146	0.0595053	0.224002
E9QB02	31	1	1	41.3	1.4	1.4	1	Mars	0.133518	0.0595226	0.224002
O35387	4	4	4	20.4	20.4	20.4	5	Hax1	0.140904	0.0596728	0.22444
P97765	3	3	3	13	13	13	10	Wbp2	-0.10297	0.0597732	0.224599
Q9CYX7	8	8	8	23.5	23.5	23.5	14	Rrp15	0.122883	0.0598088	0.224599
Q99M31	18	18	18	35.2	35.2	35.2	54	Hspa14	0.10158	0.0598183	0.224599
Q61171	7	7	6	36.4	36.4	31.8	46	Prdx2	-0.123179	0.0598847	0.224599
A2RSY1	7	7	7	11	11	11	10	Kansl3	-0.117656	0.0598905	0.224599
Q8BH59	26	26	22	56.4	56.4	51.1	74	Slc25a12	-0.114154	0.0599179	0.224599
P63168	3	2	2	44.9	32.6	32.6	7	Dynll1	-0.103693	0.0599662	0.224637
Q8VCM8	11	11	11	19.2	19.2	19.2	14	Ncln	0.26403	0.06002	0.224637
Q8CE46	17	17	17	29.6	29.6	29.6	31	Pus7l	0.100762	0.0600324	0.224637
Q9CU62	58	58	58	44.4	44.4	44.4	130	Smc1a	-0.091601	0.0600633	0.224637
Q3UUI3	3	3	3	14.3	14.3	14.3	6	Them4	-0.0904553	0.0601831	0.224863
Q791V7	4	4	1	13.9	13.9	3.7	10	Ung	0.129697	0.060209	0.224863
Q80UW3	3	3	3	7.5	7.5	7.5	4	Rinl	-0.143232	0.0602251	0.224863
Q9DBH0	4	4	4	5.7	5.7	5.7	5	Wwp2	0.112508	0.060337	0.225117
Q8CJG0	32	32	25	52	52	39	78	Ago2	-0.0909055	0.060361	0.225117
E9PUR0	35	35	15	20.1	20.1	9	59	Ankhd1	0.0877108	0.0604348	0.225266
Q9D727	2	2	2	12.3	12.3	12.3	3	NA	-0.189141	0.0604808	0.225311
Q8VCP8	2	2	2	9.3	9.3	9.3	3	Ak6	0.088398	0.0605173	0.225321
Q8R1M0	2	2	2	4.8	4.8	4.8	2	Hmces	0.20973	0.0606323	0.225588
Q99JT9	6	6	6	40.2	40.2	40.2	11	Adi1	0.108919	0.0606726	0.225588
Q8QZT2	2	2	2	18.7	18.7	18.7	2	Ccsap	0.183631	0.0606969	0.225588
P33609	15	15	15	12.8	12.8	12.8	23	Pola1	0.0892236	0.0607247	0.225588
P61294	10	4	4	51.4	27.4	27.4	4	Rab6b	-0.117328	0.060843	0.225901
Q99LE6	22	22	22	33.8	33.8	33.8	46	Abcf2	0.124438	0.0610127	0.226286
A0A0R4J049	17	17	17	35.9	35.9	35.9	40	Prmt5	0.100003	0.0610148	0.226286
Q8BQM4	10	10	10	15.8	15.8	15.8	18	Heatr3	0.13345	0.0611996	0.226845
P48678	14	13	13	22.4	21.2	21.2	21	Lmna	-0.149288	0.0612914	0.227058
Q80Y19	1	1	1	0.8	0.8	0.8	1	Arhgap11a	0.223211	0.0614735	0.227606
Q8VE10	4	4	4	21.9	21.9	21.9	5	Naa40	0.189436	0.0615184	0.227616
Q9QWY8	8	8	8	7.4	7.4	7.4	15	Asap1	-0.0880563	0.0615447	0.227616
Q9CQX4	5	5	5	50.9	50.9	50.9	7	Paf	0.560692	0.0616817	0.227984
Q8CIW5	4	4	4	8.2	8.2	8.2	5	Peo1	0.116913	0.0617129	0.227984
Q8CH25	20	20	20	18.8	18.8	18.8	45	Sltm	-0.194666	0.0617989	0.228091
Q61191	40	40	40	26.2	26.2	26.2	142	Hcfc1	-0.0939162	0.0618103	0.228091
Q3U9G9	21	21	21	34.7	34.7	34.7	94	Lbr	-0.191156	0.0618618	0.228154
Q01320	44	30	30	29.5	21	21	44	Top2a	0.195428	0.0620571	0.22872
P47811	7	7	7	23.3	23.3	23.3	15	Mapk14	-0.111592	0.0621268	0.22872
Q9CZP7	2	2	2	5.4	5.4	5.4	4	Cdc37l1	-0.125416	0.062135	0.22872
Q8CAV3	5	4	4	10.8	9.1	9.1	7	Nrf1	-0.169978	0.062153	0.22872
Q9CZI9	5	5	5	17.6	17.6	17.6	9	Aen	0.095852	0.0622365	0.228901
Q99JR8	19	19	16	39.7	39.7	33.7	49	Smarcd2	-0.0877889	0.0622777	0.228926
Q8R001	7	6	6	35.6	33.1	33.1	9	Mapre2	0.154152	0.0623886	0.229143
Q60751	2	2	1	1.5	1.5	0.7	3	Igf1r	0.153961	0.0624302	0.229143
Q8CD92	13	13	13	15.5	15.5	15.5	29	Ttc27	0.0912868	0.0624402	0.229143
P70355	2	2	2	1.6	1.6	1.6	2	gag-pol	-0.2324	0.0624945	0.22921
Q64324	13	13	12	31.5	31.5	30.4	26	Stxbp2	-0.106639	0.06254	0.22921
Q8BKJ9	5	5	5	19.4	19.4	19.4	9	Sirt7	-0.114565	0.0625621	0.22921
Q9D880	10	10	10	32.6	32.6	32.6	22	Timm50	0.136419	0.0626174	0.229287
Q9CQE2	2	2	2	9	9	9	2	Tmem223	0.123094	0.0627035	0.229417
Q9CWZ3	7	7	7	45.4	45.4	45.4	17	Rbm8a	0.112967	0.062722	0.229417
Q8CFE3	7	7	7	22.3	22.3	22.3	15	Rcor1	-0.0930541	0.0627962	0.229562
Q80YC2	24	1	1	64.7	4.7	4.7	3	Hsp90ab1	0.328065	0.0628712	0.22971
P63321	7	7	5	34.5	34.5	25.7	14	Rala	-0.0988239	0.0629536	0.229846
Q9D0B0	5	5	5	24.8	24.8	24.8	8	Srsf9	0.14851	0.0629776	0.229846
Q8CCI5	4	4	4	26.3	26.3	26.3	4	Rybp	-0.0903397	0.0631104	0.230204
Q9DC28	9	1	1	21.4	3.4	3.4	1	Csnk1d	-0.178171	0.0633097	0.230804
B0FFS7	2	2	2	12.2	12.2	12.2	3	Izumo1r	0.414464	0.0634277	0.231108
Q80V94	6	6	6	6.2	6.2	6.2	7	Ap4e1	-0.122099	0.0634984	0.231239
A0A140T8S3	1	1	1	9.3	9.3	9.3	2	Dolpp1	-0.189022	0.0636021	0.231489
Q99N15	14	14	14	71.6	71.6	71.6	49	Hsd17b10	-0.107589	0.0637953	0.232065
Q61818	9	9	9	5.9	5.9	5.9	12	Rai1	-0.119309	0.0639624	0.232445
Q3THK7	34	34	34	54.3	54.3	54.3	82	Gmps	0.0989604	0.0639697	0.232445
Q9QXK3	13	10	10	16.9	13.8	13.8	21	Copg2	-0.174308	0.0640067	0.232453
Q8R4U6	2	1	1	4.4	2.4	2.4	1	Top1mt	0.520243	0.0640944	0.232644
Q9WV32	14	14	13	47.3	47.3	41.1	53	Arpc1b	-0.140417	0.0642731	0.232733
Q99N69	10	10	10	25.9	25.9	25.9	21	Lpxn	-0.117911	0.0643041	0.232733
Q9DB05	14	14	14	63.4	63.4	63.4	36	Napa	0.107445	0.0643987	0.232733
O08900	12	9	9	29.8	25.4	25.4	18	Ikzf3	-0.0826653	0.0644017	0.232733
Q69ZC8	4	4	4	13.6	13.6	13.6	5	Gpalpp1	0.0982893	0.0644549	0.232733
Q59J78	8	8	8	45.2	45.2	45.2	14	Ndufaf2	0.102019	0.0644556	0.232733
P30987	1	1	1	3.2	3.2	3.2	1	Tbxa2r	-0.196585	0.0644718	0.232733
P63260	20	1	0	63.7	4.5	0	6	Actg1	0.407095	0.0644773	0.232733
O54950	10	10	9	38.8	38.8	35.8	15	Prkag1	-0.122707	0.0644842	0.232733
Q6NX62	8	8	8	45.9	45.9	45.9	19	Exosc8	0.0820029	0.0645824	0.232733
Q9CPW2	3	3	3	20.1	20.1	20.1	3	Fdx1l	0.221155	0.0646198	0.232733
P30280	3	3	3	13.5	13.5	13.5	4	Ccnd2	-0.250735	0.0646266	0.232733
P54254	2	2	2	2.4	2.4	2.4	4	Atxn1	0.152189	0.0646593	0.232733
Q9QYB5	18	18	18	31.6	31.6	31.6	41	Add3	-0.114882	0.0646729	0.232733
D3Z6I4	5	5	5	17.1	17.1	17.1	9	Cryzl1	0.0818268	0.0646986	0.232733
Q3UTF8	5	5	5	13.8	13.8	13.8	9	Phactr2	-0.0891922	0.0646991	0.232733
O35691	25	25	25	31	31	31	59	Pnn	0.0931343	0.0647404	0.232733
Q9JHI5	10	10	10	24.5	24.5	24.5	29	Ivd	-0.10232	0.0647493	0.232733
Q9EQQ9	11	11	11	16.8	16.8	16.8	18	Mgea5	0.0932385	0.0649278	0.233249
Q9JKV5	2	2	2	8.3	8.3	8.3	3	Scamp4	-0.111077	0.0652049	0.234118
Q3UCV8	7	7	7	18.2	18.2	18.2	8	Otulin	-0.123622	0.0654091	0.234724
Q8BXA1	2	2	2	2.7	2.7	2.7	2	Golim4	0.268988	0.0655856	0.23523
Q3TKY6	11	11	11	38.2	38.2	38.2	19	Cwc27	0.0898456	0.0657429	0.235667
Q3TCX3	6	6	6	12.4	12.4	12.4	8	Kiaa0907	-0.130338	0.065782	0.23568
F7BJB9	16	16	16	18.6	18.6	18.6	32	Morc3	-0.0855936	0.0658777	0.235771
Q6PD03	11	11	10	23.7	23.7	21.8	22	Ppp2r5a	-0.155325	0.0658782	0.235771
Q8R550	33	33	11	53	53	18.1	185	Sh3kbp1	-0.116454	0.0659173	0.235784
P45376	16	16	16	57	57	57	79	Akr1b1	-0.128287	0.0660175	0.236015
Q6PD19	3	3	3	4.6	4.6	4.6	5	NA	-0.115356	0.0660918	0.236091
Q8BYR1	1	1	1	2.3	2.3	2.3	1	Lcmt2	0.209535	0.0661231	0.236091
Q9CQC6	20	20	19	48.2	48.2	46.5	81	Bzw1	-0.0883653	0.0661521	0.236091
Q5NBY9	3	3	3	4.8	4.8	4.8	3	Patz1	0.111541	0.0661808	0.236091
P70662	2	2	2	8	8	8	2	Ldb1	0.164833	0.0663446	0.236548
A2ABV5	9	9	9	6.6	6.6	6.6	11	Med14	-0.107202	0.0663972	0.236609
Q9R1P1	10	10	10	51.7	51.7	51.7	42	Psmb3	0.105635	0.0664593	0.236703
Q8JZN5	18	18	18	30.2	30.2	30.2	33	Acad9	-0.0994729	0.066504	0.236736
Q99NG0	4	4	4	3.7	3.7	3.7	6	Rad54l2	-0.106323	0.0667268	0.237389
P61514	4	4	4	51.1	51.1	51.1	24	Rpl37a	0.385412	0.0667624	0.237389
Q3TWW8	10	6	6	25.1	14.7	14.7	17	Srsf6	0.0889435	0.0667946	0.237389
Q9WVG6	7	7	7	11.5	11.5	11.5	8	Carm1	0.118357	0.0668429	0.237433
Q8BYH7	7	7	7	11.3	11.3	11.3	9	Tbc1d17	0.0779115	0.0669306	0.237534
Q8C1Z8	3	3	3	11.9	11.9	11.9	7	Trmt10a	0.129269	0.0669426	0.237534
P97372	15	15	15	63.6	63.6	63.6	58	Psme2	-0.1037	0.0670394	0.23775
Q8BGV8	4	4	4	9.1	9.1	9.1	5	Mief1	-0.100256	0.0671281	0.237881
Q6PAT0	5	5	5	17.5	17.5	17.5	7	Adat3	0.13623	0.0671535	0.237881
A0A3B2W864	14	13	0	47.4	44.9	0	94	Rps10	0.146459	0.0671837	0.237881
Q8BHG1	23	23	23	22	22	22	43	Nrd1	0.0949133	0.0673352	0.238291
P63330	11	11	2	41.4	41.4	6.8	32	Ppp2ca	0.0979425	0.0674086	0.238423
O08797	19	19	16	50	50	40.9	71	Serpinb9	0.127686	0.0675127	0.238665
Q3UZ18	3	3	3	2.7	2.7	2.7	4	Ice2	0.181483	0.0676542	0.239031
Q9ES56	8	8	8	34.2	34.2	34.2	12	Trappc4	-0.105078	0.0677033	0.239031
Q9D0G0	7	7	7	23.5	23.5	23.5	11	Mrps30	0.105847	0.0677241	0.239031
Q791V5	10	10	10	49.2	49.2	49.2	17	Mtch2	0.115068	0.067793	0.239147
Q61009	1	1	1	2.4	2.4	2.4	2	Scarb1	0.136635	0.0678567	0.239244
P05213	25	25	0	65.6	65.6	0	249	Tuba1b	0.197407	0.0679013	0.239275
Q8K1R7	9	9	9	11.1	11.1	11.1	17	Nek9	-0.0999394	0.0680391	0.239633
Q9CW79	3	3	3	4.6	4.6	4.6	3	Golga1	0.105933	0.0681985	0.240067
Q8CG79	2	2	2	2.5	2.5	2.5	2	Tp53bp2	0.126148	0.0683809	0.240582
Q8BWW4	14	14	3	24.5	24.5	4	47	Larp4	0.109596	0.0685014	0.240879
Q99LT0	4	4	4	47.5	47.5	47.5	10	Dpy30	0.218489	0.0685996	0.241096
Q8VDM6	22	22	22	29.9	29.9	29.9	43	Hnrnpul1	-0.0843297	0.0686612	0.241185
P62075	4	4	4	52.6	52.6	52.6	12	Timm13	0.242606	0.0687682	0.241405
Q9CZD3	26	26	26	37.3	37.3	37.3	73	Gars	0.121593	0.0687963	0.241405
Q9WV60	10	10	6	36.2	36.2	27.1	16	Gsk3b	0.13158	0.0688416	0.241436
Q99MN9	12	12	12	28.5	28.5	28.5	24	Pccb	-0.0859856	0.0688792	0.24144
Q3TD55	4	4	4	12.6	12.6	12.6	8	Fbxl8	-0.18607	0.068956	0.241536
P27048	9	9	9	35.5	35.5	35.5	29	Snrpb	-0.141973	0.0689791	0.241536
Q9EPJ9	9	9	9	27.8	27.8	27.8	18	Arfgap1	0.0880996	0.0690183	0.241546
Q8BH79	3	3	3	4.7	4.7	4.7	4	Ano10	-0.149569	0.069094	0.241683
Q9D8Z1	5	5	5	13.5	13.5	13.5	8	Ascc1	0.485298	0.0691547	0.241769
Q8BMK0	4	4	4	6	6	6	4	Cep85	0.137523	0.069327	0.242171
Q9QXV1	7	7	7	25.4	25.4	25.4	10	Cbx8	-0.119866	0.0693428	0.242171
Q3U109	6	6	6	4.3	4.3	4.3	9	Brpf1	-0.102387	0.0695217	0.242292
Q62415	4	4	4	3.5	3.5	3.5	6	Ppp1r13b	-0.0887163	0.0695485	0.242292
Q62137	8	8	8	8.7	8.7	8.7	13	Jak3	-0.0898776	0.0696054	0.242292
Q9CR47	9	9	9	35.4	35.4	35.4	16	Nsa2	0.206374	0.0696276	0.242292
Q3TCI7	23	1	1	55.7	2.4	2.4	6	Ldha	-0.277877	0.0696286	0.242292
Q3TLD5	3	3	3	7.2	7.2	7.2	4	Uri1	0.168124	0.069654	0.242292
Q9CR67	6	6	6	22.3	22.3	22.3	12	Tmem33	-0.137893	0.069747	0.242292
P70202	2	2	2	9.5	9.5	9.5	4	Lxn	-0.16932	0.0697863	0.242292
Q548M4	1	1	1	4.7	4.7	4.7	2	Elovl1	0.1773	0.0698259	0.242292
Q91YW3	15	15	15	27.4	27.4	27.4	23	Dnajc3	-0.0930931	0.0698286	0.242292
Q9R112	4	4	4	12.4	12.4	12.4	5	Sqrdl	-0.11559	0.0698326	0.242292
P15208	2	1	1	1.7	0.9	0.9	1	Insr	-0.123502	0.0698332	0.242292
A0A1Y7VK19	6	6	6	45.2	45.2	45.2	11	Isca2	0.135228	0.0698514	0.242292
O08808	32	32	32	28.8	28.8	28.8	71	Diaph1	-0.0787138	0.0698976	0.242326
P33215	9	9	9	18.6	18.6	18.6	11	Nedd1	0.0851071	0.0700188	0.24262
Q3UPP8	4	4	4	7.4	7.4	7.4	4	Cep63	0.110289	0.0702029	0.243032
P46460	27	27	26	40.9	40.9	39.9	67	Nsf	-0.0924373	0.070216	0.243032
Q9JLQ2	17	1	1	29.4	1.6	1.6	4	Git2	-0.120194	0.0702474	0.243032
S4R181	1	1	1	2.7	2.7	2.7	1	Ccdc166	0.243694	0.0703148	0.243139
Q61048	7	7	7	26.3	26.3	26.3	15	Wbp4	0.100805	0.0703744	0.243218
F2Z4A3	2	2	2	0.6	0.6	0.6	2	Fat1	-0.38088	0.0704464	0.24334
Q9JHT5	2	2	1	6.1	6.1	3.5	3	Ammecr1	0.268315	0.0706923	0.244063
P51175	7	7	7	24.5	24.5	24.5	11	Ppox	-0.14809	0.07077	0.244204
P58801	4	3	3	7.2	5.8	5.8	4	Ripk2	-0.162357	0.0708535	0.244366
Q8VIM9	2	2	2	4.1	4.1	4.1	3	Irgq	-0.120969	0.0710413	0.244886
Q6PDJ6	1	1	1	1.7	1.7	1.7	1	Fbxo42	0.143753	0.071177	0.245227
Q9D0L4	5	5	5	16	16	16	6	Adck1	0.186557	0.0712556	0.24537
Q8BYK8	2	2	2	2.1	2.1	2.1	2	Zc3h6	-0.187277	0.0713692	0.245521
Q9D6K9	2	2	2	4.1	4.1	4.1	6	Cers5	-0.154461	0.0713732	0.245521
Q61026	5	5	5	3.3	3.3	3.3	9	Ncoa2	-0.0784847	0.0715039	0.245843
O70477	1	1	1	1.8	1.8	1.8	2	Pknox1	-0.175378	0.0716029	0.245962
Q8BL86	2	2	2	6.8	6.8	6.8	3	Mblac2	-0.150203	0.0716746	0.245962
Q9CYL5	6	6	6	42.2	42.2	42.2	21	Glipr2	-0.0975659	0.0717114	0.245962
P83093	5	4	4	10.6	8.4	8.4	6	Stim2	0.0963142	0.071718	0.245962
A0A0R4J0D1	2	2	2	7.7	7.7	7.7	3	Saraf	0.242252	0.0717234	0.245962
Q9QYG0	4	4	4	12.4	12.4	12.4	5	Ndrg2	-0.120082	0.0718327	0.246045
O35129	22	22	22	77.6	77.6	77.6	96	Phb2	0.0776491	0.0718524	0.246045
P35761	1	1	1	1.4	1.4	1.4	1	Ttk	0.195827	0.0718702	0.246045
Q62225	2	2	2	12.8	12.8	12.8	3	Cish	0.137077	0.0718958	0.246045
Q3TB82	1	1	1	3.6	3.6	3.6	1	Plekhf1	-0.190683	0.0720195	0.246342
Q9Z0P5	15	15	12	55.3	55.3	49.3	42	Twf2	-0.140605	0.0721248	0.24657
P58468	8	8	8	50.2	50.2	50.2	17	Fam207a	0.0899314	0.0721605	0.24657
Q9ERI5	6	6	6	17.1	17.1	17.1	11	Jmjd6	0.0921247	0.072229	0.246677
Q9R210	1	1	1	4.8	4.8	4.8	1	Tfeb	0.272493	0.0722834	0.246736
Q8BP79	8	8	8	27.6	27.6	27.6	15	Hccs	0.11434	0.0725509	0.247435
B2RX14	20	20	17	12.2	12.2	10.7	30	Zcchc11	-0.109389	0.0725626	0.247435
Q3TVI8	2	2	2	3	3	3	2	Pbxip1	-0.219904	0.0726858	0.247728
Q8BNU0	10	10	10	28.2	28.2	28.2	17	Armc6	0.0801069	0.0727357	0.247771
Q61083	2	2	2	3.6	3.6	3.6	3	Map3k2	-0.0984948	0.0728146	0.247912
B7ZMP1	6	6	6	14.6	14.6	14.6	6	Xpnpep3	-0.101084	0.0728516	0.247912
Q9D600	2	2	1	13.5	13.5	7	3	Gins2	0.164011	0.0728942	0.247912
Q9D924	1	1	1	9.3	9.3	9.3	3	Isca1	0.131654	0.0729454	0.247912
Q8BML9	32	32	32	43.6	43.6	43.6	72	Qars	0.137066	0.0729635	0.247912
Q3TIU4	9	9	9	19.6	19.6	19.6	19	Pde12	0.105751	0.0730303	0.248012
Q9CQE6	4	4	3	30.4	30.4	26.5	5	Asf1a	0.140822	0.0731266	0.248211
Q9CQE0	2	2	2	6.5	6.5	6.5	2	Rnf138	0.113925	0.0731964	0.248211
O35678	1	1	1	3	3	3	1	Mgll	-0.0953323	0.0732072	0.248211
P06240	14	14	13	38.5	38.5	36.5	50	Lck	-0.0962846	0.0732383	0.248211
Q8BTY8	7	7	7	13.5	13.5	13.5	10	Scfd2	0.104868	0.0735554	0.249159
P62315	4	4	4	37	37	37	14	Snrpd1	0.181643	0.073628	0.249278
Q8R206	1	1	1	12.4	12.4	12.4	1	Slc25a30	0.222199	0.0738248	0.249816
Q9DCN2	11	11	11	48.8	48.8	48.8	25	Cyb5r3	-0.0998877	0.073893	0.24992
Q5XPI3	7	6	6	5.2	4.6	4.6	7	Rnf123	-0.109069	0.0740572	0.250348
Q3TAP4	2	2	2	2.6	2.6	2.6	2	Ap5b1	-0.186029	0.0741192	0.25043
Q9D361	3	3	3	6.2	6.2	6.2	3	Snrnp48	0.0930613	0.0742322	0.250685
O89100	14	14	14	47.2	47.2	47.2	48	Grap2	-0.0970006	0.0743686	0.251013
P43406	7	7	7	9.2	9.2	9.2	11	Itgav	-0.113605	0.074405	0.251013
O70126	6	6	5	21.4	21.4	19.1	7	Aurkb	0.16569	0.0745172	0.251246
S4R270	23	23	21	53.5	53.5	51.7	74	Bin2	-0.0892811	0.0745677	0.251246
O70310	15	15	12	35.1	35.1	28.6	35	Nmt1	0.0870184	0.0745934	0.251246
Q9WUQ2	8	8	8	22.1	22.1	22.1	16	Preb	-0.109601	0.0746254	0.251246
Q8CH09	2	2	2	1.4	1.4	1.4	2	Sugp2	-0.165474	0.0748944	0.252024
Q80X98	20	19	19	18.2	17.5	17.5	30	Dhx38	-0.0972402	0.0750438	0.252344
Q14AX6	12	11	11	8.8	8.3	8.3	16	Cdk12	-0.107144	0.0750653	0.252344
Q9D8T7	6	6	6	62.5	62.5	62.5	11	Slirp	0.169806	0.0751671	0.25242
A6X8Z5	2	2	2	1.5	1.5	1.5	2	Arhgap31	-0.243032	0.075233	0.25242
Q9CPQ3	6	6	6	76.8	76.8	76.8	29	Tomm22	0.0960561	0.0752339	0.25242
F8WGT1	13	8	2	21.6	12.9	1.3	11	Ahcyl2	-0.126916	0.0752398	0.25242
P62889	7	7	7	50.4	50.4	50.4	39	Rpl30	0.0997419	0.0753938	0.252809
Q80V62	2	2	2	1.7	1.7	1.7	2	Fancd2	0.2184	0.0754576	0.252895
Q3UIL3	4	4	4	17.7	17.7	17.7	6	Ogg1	-0.0900852	0.0755441	0.253057
Q9JI75	1	1	1	4.8	4.8	4.8	1	Nqo2	-0.114073	0.0758129	0.25383
Q8K0S9	6	6	6	16.2	16.2	16.2	9	Snapc1	-0.0972112	0.0759092	0.25395
Q8CFE2	11	11	11	40.2	40.2	40.2	23	NA	0.102499	0.075925	0.25395
Q02384	5	3	3	4.6	3	3	4	Sos2	0.18412	0.076	0.254072
Q9QUR6	32	32	32	52.7	52.7	52.7	95	Prep	0.135378	0.0763731	0.255191
O70439	6	6	6	26.4	26.4	26.4	9	Stx7	-0.137536	0.0764813	0.255357
P26043	36	21	21	52	34.3	34.3	54	Rdx	-0.111263	0.0765357	0.255357
G5E870	42	42	35	25.6	25.6	21.9	88	Trip12	-0.105129	0.0765868	0.255357
Q9D066	14	14	14	50.5	50.5	50.5	49	Impa1	-0.102841	0.0766084	0.255357
Q9QXW0	2	2	2	3.9	3.9	3.9	4	Fbxl6	0.102506	0.0766147	0.255357
O70172	10	8	8	27.2	23	23	16	Pip4k2a	-0.0955861	0.0768615	0.256051
Q8BVP5	4	2	1	10.8	6	3.9	2	Csnk1g2	-0.100832	0.0769382	0.256136
Q80X68	6	1	1	17.2	2.4	2.4	1	Csl	-0.250566	0.0769718	0.256136
Q8R180	9	9	3	25.6	25.6	8.6	23	Ero1l	-0.0970384	0.0770394	0.256136
[truncated: 4,648 more rows]
